# Supplementary material for: Life and Death of Selfish Genes: Comparative Genomics Reveals the Dynamic Evolution of Cytoplasmic Incompatibility
Source: Mol Biol Evol. 2020 Aug 14;38(1):2–15. doi: 10.1093/molbev/msaa209 (PMC7783169; doi:10.1093/molbev/msaa209)
Supplement: msaa209_supplementary_data [file msaa209_supplementary_data.zip]

Archive with 12 entries (12 files):
- Figure S1.jpg
- Figure S2.jpg
- Figure S3.jpg
- Figure S4.jpg
- Figure S5.jpg
- Figure S6.jpg
- Figure S7.jpg
- Table S1.pdf
- Table S2_Cif homologs summary.xlsx
- Table S3_Genes used for Wolbachia strain phylogeny.xlsx
- Table S4_Recombination inference on resc-mod concatenate.xlsx
- Table S5_Full list of protein domains_v2.xlsx
