# Supplementary material for: Life and Death of Selfish Genes: Comparative Genomics Reveals the Dynamic Evolution of Cytoplasmic Incompatibility
Source: Mol Biol Evol. 2020 Aug 14;38(1):2–15. doi: 10.1093/molbev/msaa209 (PMC7783169; doi:10.1093/molbev/msaa209)
Supplement: msaa209_supplementary_data [file msaa209_supplementary_data.zip › Table S2_Cif homologs summary.xlsx]

## Sheet: Table S2
				Gene size (bp)		Sequence completeness		ORF-disrupting mutation ?		Putative origin of ORF-disrupting mutation		Putative number of ORF-disrupting mutational events		DNA sequence
Host	Wolbachia strain	Gene copy (*used as reference for the TBLASTN search)	Type	cifA	cifB	cifA	cifB	cifA	cifB	cifA	cifB	cifA	cifB	cifA	cifB
Hymenoptera	Acromyrmex_echinatior	Acromyrmex_echinatior_pair3	I	1476	-	complete	partial	-	? (partial)	-	-	-	-	ATGCCAACACAGAAAGAGCTTCGGGCTACGATGTCCAAAAAATTACAGGAAGCTATTAAA CATCCAGATCCAACAGTTGTTGCCGGGAGGAAGTCAGCTATCAAGAGATGGGTGGGAGTC CTTCAAGATAACTTTATGGAGCACATAAAATACTTTAAGGGTGATAAGCTGAAGTTTTTG CACAATGTATTCCAAGATGAAGGTTGCTGGTCAGGTATAAGGTTGAATAATGCTGCTTTA GGTCAAAGGTTTACTGAAGAGAAAATAGGTGGGGTAGATAATCCACTTTCAGAATATGAT ATAGCTTGTAGGTATTGCGTAGTAGATAAAATTCACCATCTCTTTCAAGAGCAGTTTGAA TCTTACAAAGGTAGTTTTTCCTCGAATGCAGTT…	ATGAGTAATGGTGATGGACTTATTAGGAGCTTGGTGGATGGAGATCTTGAAGGATTCAGA CAAGGATTTGAATCTTTTTTAGATCAATGTCCATCTTTCTTGCATTATGTGAATGCAGGT CGTTTTCTTCCTGTATTCTTTTTTAGTATGTTTGCTACTGCACATGATGCTAATATCTTA AATGCAAATGAGAGAGTCTATTTTCGTTTTGATAACCATGGTGTTAATCCACGTAATGGT GAAAATCGAAATACGGGAAACCTAAAAGTCGCTGTTTATCGTGACGGACAGCAAGTTGTC AGATGTTACAGTATTTCTGATCGTCCTAATAGTGATGGGTTGAGGTTCAGTACAAGGGAG AGAAATGCTCTAGTGCGAGAGATTAGACGGCAA…
Diptera	Anopheles_species_A	Anopheles_species_A_pair2	I	1461	4574	complete	complete	-	1 frameshift	-	uncharacterized (close relatives too divergent)	-	>=1	ATGCCAACACAAGAAGAGCTTCGAGCTGAAATGTCTAAAAAATTACAGGAAGCTGTTAAA CATCCAGATCCAACAGTTGCTGTTGAGAGGAAGTCAGCTATCAAAAGATGGGTAGGATTC CTTCAAGATAACTTTATGGATGACATAAAATACTTTAAGGTTGATAAGCTGAAGTTTTTG CACAATGTATTCCAAGATGAAGGTTGCTGGTCAGGTATAAGGTTGAATAATGCTGCTTTA GGTCAAAGGCTTACTGAAAAAAAAATAGGTGGAATAGATAATCTACTTTCAGAACATAAT ATAGCTTGTAGGTATTGCGTAGTAGATAAAATTCACCATCTCTTTCAAGAGCAGTTTGAA TCTTACAAAGGTAGTTTTCCCTCGAATTCAGTT…	ATGAGTAATGGTGATGGGCTTATTAGGAGTTTGGTGGATGGAGATCTTGAAGGATTCAGA CAAAGATTTGAATCTTTTTTAGATCAATGTCCATCTTTCTTGCATTATGTGAATGCAGGT CGTTTTCTTCCTGTATTCTTTTTTAGCATGTTTGCTACTGCAAATGATGCTGGTATCTTG ACTGCAAATGAGAGAGTCCATTTTCGTTTTGATAATCATGGTATTGATACACACGGTAGA AACAGAAAGACAGGAAATCTAAAAGTTGTTATTTTAATTCGTAATCGTGACGGGCAGCAA GTTGTCAGATGCTACAGTATTTCTGATCGTCCTAATAGTGATGGGTTGAGGTTCAGTACA AGGGAGAGAAATGCTCTAGTGCGAGAGATTAGA…
Hymenoptera	Biorhiza_pallida_1	Biorhiza_pallida_pair2	I	1455	3432	complete	complete	-	-	-	-	-	-	ATGCCAACACAGAAAGAGCTTCGGGCTACGATGTCCAAAAAATTACAGGAAGCTATTAAA CATCCAGATCCAACAGTTGCTGCCGGGAGGAAGTCAGCTATCAAGAGATGGGTGGGAGTC CTTCAAGATAACTTTATGGAGCACATAAAATACTTTAAGGGTGATAAGTTGAAGTTTTTG CACAATGTATTCCAAGATGAAGGTTGCTGGTCAGGTGTAAGGTTGGATAATGCTGCTTTA GGTCAAAGGTTTACTGAAGAGAAAATAGGTGGAATAGATAATCCACTTCGCAAATATGAG ATGGCTTGTAGTTACTGTGTAGTAGATAAAATTCATCCACTCTTTCAAAAAAGATTTGAA TCTTATAGGAACAATTTTCCTCCTGGTGCATTT…	ATGAGTAATGGTGATGGATTTATTAGGAGTTTGGTGGATGGAGATCTTGAAGGATTCAGA CAAGGATTTGAATCTTTTTTAGATCAATGTCCATCTTTTTTGTATCATGTAAGTGCAGGT CGTTTCCTTCCTGTATTCTTTTTTAGTATGTTTGCTACTGCACATGATGCTAATATCTTA AAAGCAAATGAGAGAGTCTATTTTCGTTTTGATAATCATGGTATTGATACAGGTGGTAGA AATAGAAATACAGGGAACCTAAAAGTCGCTGTTTATCGTGACGGACAGCAAGTTGTCAGA TGTTACAGTATTTCTGATCGTCCTAATAGTGATGGGTTAAGGTTCAGTACAAGGGAGAGA AATGCTCTAGTGCAAGAGATTAGACGGCAAAAT…
Hymenoptera	Ceratina_calcarata_1	Ceratina_calcarata_pair3	I	1425	-	complete	partial	-	? (partial)	-	-	-	-	ATGCCAATAGAAACAAAACGTCAGGCTGAAGTGCTTAAAAAGCTACAAGATGTGATAAAA CATACAGATCGTGACATTGCGGCTGGAAGAAAGTTAGCTATTAAAAGGTGGGTCGAGACC TATATAGAGTATATCAAACTTTTTAAGGATGATAAGCTGGAATTCTTATATAATGTTTTT CGAGATGAAGGTTGTTGGTTAGGTACAAGGTTAAATAATACTGTTTTAGGTCAGAAATTG ACTGAAGAGAAAATAGGAGAAATCGATAACCCACTACCAAGGTATGGTATGGCATCTAGG TACTGTATAACGGGCAAGATAGGTGATTTTTTCAACAAACAGTTTGTACTCTCTAGAGGT CAATTTACTTCAGAAGAGGTAGATAGTCAAGGT…	GTGTCTTTAATAAGAAGTTTAGTGGATGGAGATCTTGATGGTTTTAGACAAGAGTTTGAA TCCTTTTTAGATCAATGTCCATTTTTCTTGTATCATGTAAGTACAGGACGTTTCCTTCCT GTATTCTTTTTCAGTATGTTTGCTACTGCTCATGATGCTAATATCTTAAAAGCAAATGAG AGAGTGTATTTTCGTTTTGATAATCATGGTATTGATACAGGTGGTAG
Hymenoptera	Diachasma_alloeum	Diachasma_alloeum_pair2	I	1425	3522	complete	complete	-	1 stop codon	-	substitution TGG>TAG	-	1	ATGCCAATAGAAACAAAACGTCAGGCTGAAGTGCTTAAAAAGCTACAAGATGTGATAAAA CATACAGATCGTGACATTGCGGCTGGAAGAAAGTTAGCTATTAAAAGGTGGGTCGAGACC TATATAGAGTATATCAAACTTTTTAAGGATGATAAGCTGGAATTCTTATATAATGTTTTT CGAGATGAAGGTTGTTGGTTAGGTACAAGGTTAAATAATACTGTTTTAGGTCAGAAATTG ACTGAAGAGAAAATAGGAGAAATCGATAACCCACTACCAAGGTATGGTATGGCATCTAGG TACTGTATAACGGGCAAGATAGGTGATTTTTTCAACAAACAGTTTGTACTCTCTAGAGGT CAATTTACTTCAGAAGAGGTAGATAGTCAAGGT…	GTGTCTTTAATAAGAAGTTTAGTGGATGGAGATCTTGATGGTTTTAGACAAGAGTTTGAA TCCTTTTTAGATCAATGTCCATTTTTCTTGTATCATGTAAGTACAGGACGTTTCCTTCCT GTATTCTTTTTCAGTATGTTTGCTACTGCTCATGATGCTAATATCTTAAAAGCAAATGAG AGAGTGTATTTTCGTTTTGATAATCATGGTATTGATACAGGTGGTAGAAATAGAAATACA GGGAACCTAAAAGTCGCTGTTTATCGTGACGGACAGCAAGTTGTCAGATGCTACAGTATT TCTGATCGTCTTAATAGTGATGGGTTAAGGTTCAGTACAAGGGAAAGAAATGCTCTAGTG CGAGAGATTAGAGGGCAAAATCCAAATTTAAGG…
Hymenoptera	Diachasma_alloeum	Diachasma_alloeum_pair3	I	1482	3489	complete	complete	-	-	-	-	-	-	ATGCCAACACAGAAAGAGCTTCGGGCTACGATGTCCAAAAAATTACAGGAAGCTATTAAA CATCCAGATCCAACAGTTGCTGCCGGGAGGAAGTCAGCTATCAAGAGATGGGTGGGGGTC CTTCAAGATAACTTTATGGGGCACATAAAATACTTTAAAGATGATAAGCTGAAGTTTTTG CATGAAGTGTTCCAAGATGGAGACTGCTGGTCAGGTATAAGATTAAATAATGCTGCTTTA GGTCAAAGGTTTACTGAAGAGAAAATAGGTGGAATAGATAATCCACTTTCAGAATATAAT ATAGCTTGTAGGTATTGCGTAGTAGATAAAATTCCTTCCCTCTTTGAGAAGCAATTTGAT TCCTATAAAAGAAGTTTTTCATCTAATGCAGTT…	ATGAGTAATGGTGATGGACTTATTAGGAGTTTGGTGGATGGAGATCTTGAAAGATTCAGA CAAGGATTTGAATCTTTTTTAGATCAATGTCCATCTTTCTTGTATCATGTAAGTGCAGGT CGTTTCCTTCCTGTATTCTTTTTTAGTATGTTTGCTACTGCACATGATGCTAATATCTTA AAAGCAAATGAGAGAGTGTATTTTCGTTTTGATAATCATGGTATTGATACAGGTGGTAGA AATAGAAATACAGGGAACCTAAAAGTCGCTGTTTATCGTGACGGACAGCAAGTTGTCAGA TGCTACAGTATTTCTGATCGTCTTAATAGTGATGGGTTAAGGTTCAGTACAAGGGAAAGA AATGCTCTAGTGCGAGAGATTAGAGGGCAAAAT…
Hymenoptera	Diplolepis_spinosa_1	Diplolepis_spinosa_pair2	I	1458	3498	complete	complete	-	-	-	-	-	-	ATGGGGGGTAAAATGCCAATAGAAACAAAGCGTCAAGCTGCAGTACTTAAAAAGCTACAA GATGTTATAAAACATACAGATCCTGAAATTGCTGCTGGGAGGAAGTTAGCTGTTAAAAGG TGGGTGGAGACCTATATAGAGAATATTAAATCTTTTGAGGGTGATAAGCTGCAGTTTTTG TACAATATATTCCAAGATGAAAATTGTTGGTCAGGTACAAGACTGAATAATCATGTTCTA GGTCAAAGGTTGACTGAAGAAAAAGTAGAAGAAATAGATAATCCACTTCGCATATATGAA ATAGCTTCTAGTTACTGTGTGGTAGATAAAATTCATCCACTTTTCCAAAAAAGATTTGAA TCTTACAAAAGTAATTTTTCTTCTGATGAACTT…	ATGAATAATGGTGATGGGCTTATCAGAAGCTTGGTGGATAGAAATCTTGAAGGTTTTAGA CAAGAGTTTGAATCCTTTTTAGATCAATGTCCATCTTTCTTGTATCATGTGGGTACGGGT CGTTTCCTTCCAGTATTCTTTTTCAGTATGTTTGCTACTGCACATGACGCAGGTATTTTA GCTACAGATGAGAGAGTCTATATTCGTTTTGATAATCATGGTATTGATACAGATGGTAGG AATAGAAGTACAGGAAACCTGAAGGTTGCAGTTTTAACTAATAAATCCCTTGGTAAAAAG CGAGTTGTCAGGTGTTACAGCATCTCTGATGTCCCTAATAGTGATGGGTTAAGATTTAGT GAAAGGGAGAAAAATTCTCTAGTGCAAGAGATT…
Hymenoptera	Isocolus_centaureae_1	Isocolus_centaureae_pair1	I	1455	1263	complete	complete	-	1 stop codon + truncation	-	substitution TAC>TAA + 5' end truncation	-	2	ATGCCAACACAGAAAGAGCTTCGGGCTACGATGTCCAAAAAATTACAGGAAGCTATTAAA CATCCAGATCCAGCAGTTGCTGCCGGGAGGAAGTCAGCTATCAAGAGATGGGTGGGAGTC CTTCAAGATAACTTTATGGAGCACATAAAATACTTTAAGGGTGATAAGTTGAAGTTTTTG CACAATGTATTCCAAGATGAAGGTTGCTGGTCAGGTGTAAGGTTGGATAATGCTGCTTTA GGTCAAAGGTTTACTGAAGAAAAAATAGGTGGAATAGATAATCCACTTCGCAAATATGAG ATGGCTTGTAGTTACTGTGTGGTAGATAAAATTCATCCACTCTTTCAAAAAGCATTTGAA TCCTACAAAAATGGATTTTCTTCTGATGAACTT…	ATGAATAATGGTGATGGACTTATTAGGAGTTTAGTGGATGGAGATCTTGAAGGTTTCAGA CAAAGGTTTGAATCTTTTTTAGATCAATGCCCATCTTTCTTGTATCATGTGAGTGCAGGT CGTTTCCTTCCTGTATTCTTTTTTAGCATGTTTGCTACCGCACATGATGCTGATATCTTG GATGCAAATGAGAGAGTCTATTTTCGTTTTGATAATCATGGTATTGATACAGATGGTAGG AATAGAAATACAGGAAACTTAAAGGTTGCTGTTTTAACTCGTAGTCGTAACGGACAGGGA GTTGTTAAGTGTTACAGCATTTCTGATCGCCCTAACAGTGACGGGTTAAGGTTTAGTACA AGGGAGAGAAATGCTCTAGTGCGAGAAATTAAA…
Lepidoptera	Operophtera_brumata	Operophtera_brumata_single	I	1275	-	partial	absent (end of contig)	? (partial)	-	-	-	-	-	ATGCTAACACAGAAAGAGCTTCGGGCTACGATGTCCAAAAAATTACAGGAAGCTATTAAA CATACAGATCATGAGATTGCTGCTGGGAGGAAGTCAGCTATCAAGAGATGGGTGGGAGTC CTTCAAGATAACTTTATGGAGCACATAAAATACTTTAAGGGTGATAAGTTGAAGTTTTTG CACAATGTATTCCAAGATGAAGGTTGCTGGTCAGGTACAAGGTTAAATAATGCTGTTTTA GGTCAAAGATTTACTGAAGAAAAAATAGGTGGAATAGATAATCCACTTCGCAAATATGAG ATGGCTTGTAGTTACTGTGTAGTGGATAAAATTCTTCCACTCTTTCAAAAAAGATTTGAA TTTCTCAAGAGCAAATTTCCTCCTGGTAAATTT…	-
Lepidoptera	Pararge_aegeria	Pararge_aegeria_pair1	I	1476	3525	complete	complete	-	-	-	-	-	-	ATGCCAACACAGAAAGAGCTTCGGGCTACGATGTCCAAAAAATTACAGGAAGCTATTAAA CATCCAGATCCAGCAGTTGTTGCCGGGAGGAAGTCAGCTATCAAGAGATGGGTGGGAGTC CTTCAAGATAACTTTATGGAGCACATAAAATACTTTAAGGGTGATAAGTTGAAGTTTTTG CACAATGTATTTCAAGATGAAGGTTGCTGGTCAGGTGTAAGGTTGGATAATGCTGCTTTA GGTCAAAGGTTTACTGAAGAAAAAATAGGTGGAATAGATAATCCACTTCGCAAATATGAG ATGGCTTGTAGTTACTGTGTAGTGGATAAAATTCATCCTCTCTTTCAAAAAAGATTTGAA TCTTATAGGAACAAGTTTCCTCCTGGTGCATTT…	ATGAGTAATGGTGATGGACTTATTAGGAGTTTGGTGGATGGAGATCTTGAAGGATTCAGA CAAGGATTTGAATCTTTTTTAGATCAATGTCCATCTTTCTTGTATCATGTAAGTGCAGGT CGTTTCCTTCCTGTATTCTTTTTTAGTATGTTTTCTACTGCACATGATGCTAATATCTTA AATGCAAATGAGAGAGTCTATTTTCGTTTTGATAACCATGGTGTTAATCCACGTAATGGT GAAAATCGAAATACGGCAAACCTAAAAGTTGCTGTTTATCGTGACGGACAGCAAGTTGTC AGATGCTACAGTATTTCTGATCGTCCTAATAGTGATGGGTTGAGGTTCAGTACAAGGGAG AGAAATGCTCTAGTACAAGAGATTAGACGGCAA…
Hymenoptera	Pediaspis_aceris_2	Pediaspis_aceris_pair1	I	1449	3447	complete	complete	-	-	-	-	-	-	ATGCCAACACAGAAAGAGCTTCGGGCTACGATGTCCAAGAAATTACAGGAAGCTATTAAA CATCCAGATCCAGCAGTTGCTGCCGGGAGGAAGTCAGCTATCAAGAGATGGGTGGGAGTC CTTCAAGATAACTTTATGGAGCACATAAAATACTTTAAGGGTGATAAGTTGAAGTTTTTG CACAATGTATTCCAAGATGAAGGTTGCTGGTCAGGTGTAAGGTTGGATAATGCTGCTTTA GGTCAAAGGTTTACTGAAGAAAAAATAGGTGGAATAGATAATCCACTTCGCAAATATGAG ATGGCTTGTAGTTACTGTGTGGTAGATAAAATTCATCCACTCTTTCAAAAAGCATTTGAA TCCTACAAAAATGGATTTTCTTCTGATGAACTT…	ATGAATAATGGTGATGGACTTATTAGGAGTTTAGTGGATGGAGATCTTGAAGGTTTCAGA CAAAGGTTTGAATCTTTTTTAGATCAATGTCCATCTTTCTTGTATCATGTGAGTGCAGGT CGTTTCCTTCCTGTATTCTTTTTTAGCATGTTTGCTACTGCACATGATGCTGATATCTTG GATGCAAATGAGAGAGTCTATTTTCGTTTTGATAATCATGGTATTGATACAGATGGTAGG AATAGAAATACAGGAAACTTAAAGGTTGCTGTTTTAACTCGTAGTCGTAACGGACAGGGA GTTGTCAAGTGTTACAGCATTTCTGATCGCCCTAACAGTGACGGGTTAAGGTTTAGTACA AGGGAGAGAAATGCTCTAGTGCGAGAGATTAAA…
Lepidoptera	Polygonia_c-album	Polygonia_c-album_single2	I	2010	-	complete	absent (end of contig)	-	-	-	-	-	-	ATGCTAACACAGAAAGAGCTTCGGGCTACGATGTCCAAAAAATTACAGGAAGCTATTAAA CATACAGATCATGAGATTGCTGCTGGGAGGAAGTCAGCTATCAAGAGATGGGTGGGAGTC CTTCAAGATAACTTTATGGAGCACATAAAATACTTTAAGGGTGATAAGTTGAAGTTTTTG CACAATGTATTCCAAGATGAAGGTTGCTGGTCAGGTACAAGGTTAAATAATGCTGTTTTA GGTCAAAGATTTACTGAAGAAAAAATAGGTGGAATAGATAATCCACTTCGCAAATATGAG ATGGCTTGTAGTTACTGTGTAGTGGATAAAATTCTTCCACTCTTTCAAAAAAGATTTGAA TTTCTCAAGAGCAAATTTCCTCCTGGTAAATTT…	-
Hymenoptera	proWOwSol	proWOwSol_pair1	I	1476	3444	complete	complete	-	-	-	-	-	-	ATGCCAACACAGAAAGAGCTTCGGGCTACGATGTCCAAAAAATTACAGGAAGCTATTAAA CATCCAGATCCAGCAGTTGCTGCCGGGAGGAAGTCAGCTATCAAGAGATGGGTGGGAGTC CTTCAAGATAACTTTATGGAGCACATAAAATACTTTAAGGGTGATAAGTTGAAGTTTTTG CACAATGTATTCCAAGATGAAGGTTGCTGGTCAGGTGTAAGGTTGGATAATGCTGCTTTA GGTCAAAGGTTTACTGAAGAAAAAATAGGGGGAATAGATAATCCACTTCGCAAATATGAG ATGGCTTGTAGTTACTGTGTGGTAGATAAAATTCATCCACTCTTTCAAAAAGCATTTGAA TCCTACAAAAATGGATTTTCTTCTGATGAACTT…	ATGAGTAATGGTGATGGACTTATTAGGAGTTTGGTGGATGGAGATCTTGAAGGATTCAGA CAAGGATTTGAATCTTTTTTAGATCAATGTCCATCTTTCTTGTATCATGTAAGTGCAGGT CGTTTCCTTCCTGTATTCTTTTTTAGCATGTTTGCTACTGCACATGATGCTGATATCTTG GATGCAAATGAGAGAGTCTATTTTCGTTTTGATAATCATGGTATTGATACAGGTGGTAGG AATAGAAATACAGGAAACTTAAAGGTTGCTGTTTTAACTCGTAGTCGTGACGGACAGCGA GTTGTCAAGTGTTACAGCATTTCTGATCGCCCTAACAGTGATGGGTTAAGGTTTAGTACA AGGGAGAGAAATGCTCTAATACAAAAGATTATA…
Diptera	wAna	wAna_single	I	-	-	absent (end of contig)	partial	absent (end of contig)	2 frameshifts + 1 stop codon	-	deletion CTT>CT + deletion CAA>CA + substitution CGA>TGA	-	3	-	GAAGAAGGAGAAAGGGTAATACTTACAAGAGTTACAGAACAGAGACTAGGTCTCTATTAT TAAGACAACTACAGCAGATACTCACCCAATTGGATATGTATTAGGATTTGCTGATAATGC AGAAGAAGTAGAACAGGAGCAAGACGAGGCAAGGTACAAAATAACAGAATTGATGAGCAA ACAAAGGGGATATTTGCCTATTACTTCTGGAAATGAGGTGGTTTTGTCTTATGCTGTATT TAATAGAGGTGCACAGAGAGCAGAAGACTTTATATCTCTTCCACAACAAGCAGTGTATGT ACATAGACTTGATCGTCGTGGTCATGACTCAAGACCAGAAGTATTAGTGGGACCTGAAAG TGTTATTGATGAAAATCCACCAGAAAATCTATT…
Diptera	wAna	wAna_single	I	-	-	partial	absent (end of contig)	2 frameshift	-	2 deletions	-	2	-	ATGCCAATAGAAACAAAACGTCAGGCTGAAGTGCTTAAAAAGCTACAAGATGTGATAAAA CATACAGATCGTGACATTGCGGCTGGAAGAAAGTTAGCTATTAAAAGGTGGGTCGAGACC TATATAGAGTATATCAAACTTTTTAAGGATGATAAGCTGGAATTCTTATATAATGTTTTT CGAGATGAAGGTTGTTGGTTAGGTACAAGGTTAAATAATACTGTTTTAGGTCAGAAATTG ACTGAAGAGAAAATAGGAGAAATCGATAACCCACTACCAAGGTATGGTATGGCATCTAGG TACTGTATAACGGGCAAGATAGGTGATTTTTTCAACAAACAGTTTGTACTCTCTAGAGGT CAATTTACTTCAGAAGAGGTAGATAGTCAAGGT…	-
Diptera	wAra	wAra_pair1	I	1425	3526	complete	complete	-	1 frameshift	-	insertion AGATTA>AGA(GAGA)TTA	-	1	ATGCCAATAGAAACAAAACGTCAGGCTGAAGTGCTTAAAAAGCTACAAGATGTGATAAAA CATACAGATCGTGACATTGCGGCTGGAAGAAAGTTAGCTATTAAAAGGTGGGTCGAGACC TATATAGAGTATATCAAACTTTTTAAGGATGATAAGCTGGAATTCTTATATAATGTTTTT CGAGATGAAGGTTGTTGGTTAGGTACAAGGTTAAATAATACTGTTTTAGGTCAGAAATTG ACTGAAGAGAAAATAGGAGAAATCGATAACCCACTACCAAGGTATGGTATGGCATCTAGG TACTGTATAACGGGCAAGATAGGTGATTTTTTCAACAAACAGTTTGTACTCTCTAGAGGT CAATTTACTTCAGAAGAGGTAGATAGTCAAGGT…	GTGTCTTTAATAAGAAGTTTAGTGGATGGAGATCTTGATGGTTTTAGACAAGAGTTTGAA TCCTTTTTAGATCAATGTCCATTTTTCTTGTATCATGTAAGTACAGGACGTTTCCTTCCT GTATTCTTTTTCAGTATGTTTGCTACTGCTCATGATGCTAATATCTTAAAAGCAAATGAG AGAGTGTATTTTCGTTTTGATAATCATGGTATTGATACAGGTGGTAGAAATAGAAATACA GGGAACCTAAAAGTCGCTGTTTATCGCGACGGACAGCAAGTTGTCAGATGCTACAGTATT TCTGATCGTCTTAATAGTGATGGGTTAAGGTTCAGTACAAGGGAAAGAAATGCTCTAGTG CGAGAGAGAGATTAGAGGGCAAAATCCAAATTT…
Diptera	wAra	wAra_pair2	I	1479	3399	complete	complete	-	-	-	-	-	-	ATGCCAACACAGAAAGAGCTTCGGGCTACGATGTCCAAAAAATTACAGGAAGCTATTAAA CATCCAGATCCAGCAGTTGCTGCCGGGAGGAAGTCAGCTATCAAGAGATGGGTGGGAGTC CTTCAAGATAACTTTATGGAGCACATAAAATACTTTAAGGGTGATAAGTTGAAGTTTTTG CACAATGTATTCCAAGATGAAGGTTGCTGGTCAGGTGTAAGGTTGGATAATGCTGCTTTA GGTCAAAGGTTTACTGAAGAAAAAATAGGTGGAATAGATAATCCACTTCGCAAATATGAG ATGGCTTGTAGTTACTGTGTGGTAGATAAAATTCATCCACTCTTTCAAAAAAGATTTGAA TCTTATAGGAACAATTTTCCTCCTGGTGCATTT…	GTGGATGGAGATCTTGAAAGATTCAGACAAGGATTTGAATCTTTTTTAGATCAATGTCCA TCTTTCTTGTATCATGTAAGTGCAGGTCGTTTCCTTCCTGTATTCTTTTTTAGTATGTTT GCTACTGCACATGATGCTAATATCTTAAATGCAAATGAGAGAATGTATTTTCGTTTTGAT AATCATAGTATTGATACACGTGGTAGAAATAGAAATACAGGAAATCTGAAAGTTGTTATT TTAACTCATAATCGTGACGGACAGCAAGTTATCAGATGTTACAGTATTTCTGATCGTCCT AATAGTGATGGGTTAAGGTTCAGTACAAGGGAGAGAAATGCTCTAGTGCAAGAGATTAGA CGGCAAAATCCGAATTTAAGGGCAGAAGACCTA…
Diptera	wBai	wBai_pair1	I	1461	3393	complete	complete	-	-	-	-	-	-	ATGCCAATAGAAACAAAACGTCAAGCTGAAGTGCTTAAAAAGCTACAAGATGTGATAAAA CATACAGATCGTGACATTGCGGCTGGAAGAAAGTTAGCTATTAAAAGGTGGGCAGAAACC TATATAGAGCATATTAAATCCTTTAAGGATGATAAGCTGGAATTCTTATATAATGTTTTT CGAGATGAAGGTTGTTGGTTAGGTACAAGGTTAAATAATACTGTTTTAGGTCAAAGGTTT ACTGAAGAAAAAATAGGTGGAATAGATAATCCACTCCACAGATACGAGATGGCTTGTAGT TACTGTGTGGTGGGTAAAATTCTTCCGTTCTTTCAAAAAAGATTCGAATTTCTCAAGAGC AAATTTCCTCCTGGTAAGTTTGATGGCAAAACT…	GTGTCTTTAGCGAGAAGTTTAGTAGATGGAGATCTCGAGGGTTTTAGACGAGAATTTGAA CCTTTTTTAGATCGGTGTCCATCTTTCTTGTATCATGTGGGTACAGGTCGTTTTCTTCCT ATATCCTTTTTTAGTATGTTTGCTACTGCACATTATGCTGGAATTCTAGATGAACGTGAA AAAGTCTACTTTCGTTTTGATAATCATGGTATTGATACAAGTGGTAATAATAGAGATACA GGAAACCTAAAAGTTGCCGTTCTAACTCGTAATCGTGATGGAAAGCAAGTCGTCAGGTGT TACAGTGTTTGTGATACCTATAATAGTCCAGGTGCAAGGTTTAGTGAAAGAGAAAGAGAT TCTCTAGTACGAAAAATTAGACAGCAAAATCGA…
Diptera	wBai	wBai_pair2	I	1482	4431	complete	complete	-	-	-	-	-	-	ATGCCATCACAGAAAGAGCTTAGGGCTGCGATGTCCAAAAAATTACAGGAAGCTATTAAA CATCCAGATCCGACAGTTGCTGCCGGGAGGAAGTCAGCTATCAAGAGATGGGTGGGAGTC CTTTATGATAACTTTATGGAGCACATAAGATACTTTAAGGGTGATAAGTTGAAGTTTTTG CACAATGTATTCCAAGATGAAGGTTGCTGGTCAGGTGTAAGGTTGGATAATGCTGCTTTA GGTCAAAGGTTTACTGAAGAAAAAATAGGTGGGGTAGATAATCCACTTTCAGATTATGAT ATAGCTTGTAGGTATTGCGTAGTAGATAAAATTCCTTCTCTCTTTAAGGAGCAATTTGAT ACTTATAAAGGAAGCTTTTCATCTAATGCAGTT…	ATGGAGGGGTATTTTGTGTCTTTAGTAAGAAGTTTAGTGGATGGAGATCTTGATGGTTTTAGACAGGAGTCTGAG TCTTTTTTAGATCGATGTCCATCTTTCGTAGATTGTGTTGGGATAGGTCGTTTTCTTCCT GTATTCTTTTTTAGTATGTTTGCTACCGCCCGTGGTGTTGGTATCTTGAATGCAAATGAG AGGGTCTATTTTCGTTTTGATAATCATGGTATTGATACAAGTGGTAATAATAGGAATACA GGAAACCTAAAGGTTGCCGTTTTAACTCGTAACCGTGACGGAAAGCCAGTTGTCAAATGT TACAGTATTTCTGATCGTCCTAACAGTGATGGATTAAGGTTTAGTGAAAGGGAGAAAAGT GCTCTAGCGCGAGAGATT…
Diptera	wBic	wBic_pair2	I	1477	4634	complete	complete	1 frameshift	1 frameshift + transposase insertion	1 insertion: ATGTTAA>(GAGA)ATGTTAA	1 insertion + 1 transposase fused on 3' end	1	2	ATGCCAGTAAGAACAAAACGTCAAGCTGAAGTGCTTAAAAAGCTACAAGATGTGATAAAA CATACAGATCGTGACATTGCGGCTGGAAGAAAGTTAGCTATTAAAGGTTGGGCAGAAACC CATATAGAGAGAGAATGTTAAATCCTTTAAGGATGATAAGCTGGGATTCTTATATAATGT TTTTCGAGATGAAGCTTGTTGGTTAGGTACAAGGTTAAATAATAATGTTTTAGGTCAAAG GCTTACTGAAGAAAAAATAGGAGAAATAGATAATCCACTTCACATGTACGAGATGGCTTG TATTTACTGTGTGGTGGGTAAAATTCATCCGTTCTTTCAGAAAGCATTTGAATCTTACAA AAGTCATTTTTCTTCTGATGAACTTGATGGTAG…	GTGAGAAGTTTAGTAGATAGAGGTCTTGAGGGTTTTAGACGAGAATTTGAGTCTTTTCTA GATCGTTGTCCATTTTTCTTGCATCATGTGGGTGTAGGTCGTTTCCTTCCTATATTCTTT TTTAGTATGTTTGCTACTGCACATGATGCTGGAATTTTAAGAACAGATGAAAAAGTATAT TTTCGTTTTGATAATCATGGTGTTAATCCCCGTACAGGCAGAAATAGAAATACAGGAAAC CTAAAAGTTGCTGTTTTGACTCGTAATCTTGACGGACAGCAGGTTGTAAGATGTTACAGC ATTTCTGACGTCCCTAATAGTGATGGGTTAAGGTTCAGTACAAGGGAAAGAGATGCTCTA GTGCGAGAGATTAGACGGCAAAATCCAAATTTA…
Diptera	wBif	wBif_single	I	1467	-	complete	absent (transposase)	1 stop codon	-	substitution GAG>TAG	-	1	-	ATGCCAACACAGAAAGAGCTTCGGGCTACGATGTCCAAAAAATTACAGGAAGCTATTAAA CATCCAGATCCAGCAGTTGCTGCCGGGAGGAAGTCAGCTATCAAGAGATGGGTGGGAGTC CTTCAAGATAACTTTATGTAGCACATAAAATACTTTAAGGGTGATAAGTTGAAGTTTTTG CACAATGTATTCCAAGATGAAGGTTGCTGGTCAGGTGTAAGGTTGGATAATGCTGCTTTA GGTCAAAGGTTTACTGAAGAAAAAATAGGTGGAATAGATAATCCACTTCGCAAATATGAG ATGGCTTGTAGTTACTGTGTGGTAGATAAAATTCATCCACTCTTTCAAAAAGCATTTGAA TCCTACAAAAATGGATTTTCTTCTGATGAACTT…	-
Lepidoptera	wBol1	wBol1_pair1	I	1476	3525	complete	complete	-	-	-	-	-	-	ATGCCAACACAGAAAGAGCTTCGGGCTACGATGTCCAAAAAATTACAGGAAGCTATTAAA CATCCAGATCCAGCAGTTGTTGCCGGGAGGAAGTCAGCTATCAAGAGATGGGTGGGAGTC CTTCAAGATAACTTTATGGAGCACATAAAATACTTTAAGGGTGATAAGTTGAAGTTTTTG CACAATGTATTTCAAGATGAAGGTTGCTGGTCAGGTGTAAGGTTGGATAATGCTGCTTTA GGTCAAAGGTTTACTGAAGAAAAAATAGGTGGAATAGATAATCCACTTCGCAAATATGAG ATGGCTTGTAGTTACTGTGTAGTGGATAAAATTCATCCTCTCTTTCAAAAAAGATTTGAA TCTTATAGGAACAAGTTTCCTCCTGGTGCATTT…	ATGAGTAATGGTGATGGACTTATTAGGAGTTTGGTGGATGGAGATCTTGAAGGATTCAGA CAAGGATTTGAATCTTTTTTAGATCAATGTCCATCTTTCTTGTATCATGTAAGTGCAGGT CGTTTCCTTCCTGTATTCTTTTTTAGTATGTTTTCTACTGCACATGATGCTAATATCTTA AATGCAAATGAGAGAGTCTATTTTCGTTTTGATAACCATGGTGTTAATCCACGTAATGGT GAAAATCGAAATACGGCAAACCTAAAAGTTGCTGTTTATCGTGACGGACAGCAAGTTGTC AGATGCTACAGTATTTCTGATCGTCCTAATAGTGATGGGTTGAGGTTCAGTACAAGGGAG AGAAATGCTCTAGTACAAGAGATTAGACGGCAA…
Diptera	wBor	wBor_pair1	I	1425	3521	complete	complete	1 stop codon	1 frameshift	substitution TGG>TGA	deletion AAT(G)CAA>AATCAA	1	1	ATGCCAATAGAAACAAAACGTCAGGCTGAAGTGCTTAAAAAGCTACAAGATGTGATAAAA CATACAGATCGTGACATTGCGGCTGGAAGAAAGTTAGCTATTAAAAGGTGAGTCGAGACC TATATAGAGTATATCAAACTTTTTAAGGATGATAAGCTGGAATTCTTATATAATGTTTTT CGAGATGAAGGTTGTTGGTTAGGTACAAGGTTAAATAATACTGTTTTAGGTCAGAAATTG ACTGAAGAGAAAATAGGAGAAATCGATAACCCATTACCAAGGTATGGTATGGCATCTAGG TACTGTATAACGGGCAAGATAGGTGATTTTTTCAACAAACAGTTTGTACTCTCTAGAGGT CAATTTACTTCAGAAGAGGTAGATAGTCAAGGT…	GTGTCTTTAATAAGAAGTTTAGTGGATGGAGATCTTGATGGTTTTAGACAAGAGTTTGAA TCCTTTTTAGATCAATGTCCATTTTTCTTGTATCATGTAAGTACAGGACGTTTCCTTCCT GTATTCTTTTTCAGTATGTTTGCTACTGCTCATGATGCTAATATCTTAAAAGCAAATGAG AGAGTGTATTTTCGTTTTGATAATCATGGTATTGATACAGGTGGTAGAAATAGAAATACA GGGAACCTAAAAGTCGCTGTTTATCGTGACGGACAGCAAGTTGTCAGATGCTACAGTATT TCTGATCGTCTTAATAGTGATGGGTTAAGGTTCAGTACAAGGGAAAGAAATGCTCTAGTG CGAGAGATTAGAGGGCAAAATCCAAATTTAAGG…
Hemiptera	wDacB	wDacB_pair3	I	1410	-	complete	partial	-	? (partial)	-	-	-	-	ATGCCAAGAAAAACAGAGCGTCATGCTGCAGTACTTAAAAAATTACAGGATGTTATAAAA CATATAGATCCTGAAATCGCTGTTGGGAGGCGTCTAGCTATCAAAAGGTGGGTAGAAACC TATATAGAGCATATAAAATCCTTTAAGGATGATAAGCTGCAATTTTTGTACAATGTATTC CAAGATGAAGATTGCTGGTCTGGTATAAAATTAAATAATGTTGTTTTAGGTCAAAGGTTG ACTGAAGAAAAAATAGGAGAAATCGATAATCCACTTCGCAAATACGAGATGGCTTGTAGT TATTGTGTTATAGATAAAATTCATCCACTCTTTCAAAAAGCATTTGAATCCTACAAAAAT GGATTTTCTTCTGATGAACTTGATAGTAGAGGT…	ATGAATAATCGTGATGGACTTATTAGGAGTTTAGTAGATGGAGATCTTGAAGATTTCAGACAAAGATTTGAATCTTTTTTAGATCAATGTCCA TCTTTCTTGAATTATGTGAATGCAGGTCGTTTCCTTCCTGTATTCTTTTTTAGTATGTTT GCCACTGCACATGATGCTAATATCTTAAATGCAAGTGAGAGAGTCTATTTTCGTTTTGAT AACCATGGTGTTAATCCACGTAATGGTGAAAATCGAAATACGGGAAATCTAAAAGTTGTT ATTTATCGTGGCGGACAGCAAGTTGTCAGATGCTACAGTATTTCTGATCGTCCTAATAGT GATGGGCTAAGGTTCAGTACAAGGGAGAGAAATGCTCTAGTGCGAGAGGTTAGACGGCAA …
Hemiptera	wDacB	wDacB_pair4	I	1476	3525	complete	complete	-	-	-	-	-	-	ATGCCAACACAGAAAGAGCTTCGGGCTACGATGTCCAAAAAATTACAGGAAGCTATTAAA CATCCAGATCCAGCAGTTGTTGCCGGGAGAAAGTCAGCTATCAAGAGATGGGTGGGAGTC CTTCAAGATAACTTTATGGAGCACATAAAATACTTTAAGGGTGATAAGTTGAAGTTTTTG CACAATGTATTTCAAGATGAAGGTTGCTGGTCAGGTGTAAGGTTGGATAATGCTGCTTTA GGTCAAAGGTTTACTGAAGAAAAAATAGGTGGAATAGATAATCCGCTTCGCAAATATGAG ATGGCTTGTAGTTACTGTGTAGTGGATAAAATTCATCCTCTCTTTCAAAAAAGATTTGAA TCTTATAGGAACAAGTTTCCTCCTGGTGCATTT…	ATGAGTAATGGTGATGGACTTATTAGGAGTTTGGTGGATGGAGATCTTGAAGGATTCAGACAAGGATTTGAATCTTTTTTAGATCAATGTCCA TCTTTCTTGTATCATGTAAGTGCAGGTCGTTTCCTTCCTGTATTCTTTTTTAGTATGTTT TCTACTGCACATGATGCTAATATCTTAAATGCAAATGAGAGAGTCTATTTTCGTTTTGAT AACCATGGTGTTAATCCACGTAATGGTGAAAATCGAAATACGGCAAACCTAAAAGTTGCT GTTTATCGTGACGGACAGCAAGTTGTCAGATGCTACAGTATTTCTGATCGTCCTAATAGT GATGGGTTGAGGTTCAGTACAAGGGAGAGAAATGCTCTAGTACAAGAGATTAGACGGCAA …
Diptera	wHa	wHa_pair1	I	1420	3513	complete	complete	1 frameshift	1 stop codon	deletion GG(TATGG)CA>GGCA	substitution CAA>TAA	1	1	ATGCCAATAGAAACAAAACGTCAGGCTGAAGTGCTTAAAAAGCTACAAGATGTGATAAAA CATACAGATCGTGACATTGCGGCTGGAAGAAAGTTAGCTATTAAAAGGTGGGTCGAGACC TATATAGAGTATATCAAACTTTTTAAGGATGATAAGCTGGAATTCTTATATAATGTTTTT CGAGATGAAGGTTGTTGGTTAGGTACAAGGTTAAATAATACTGTTTTAGGTCAGAAATTG ACTGAAGAGAAAATAGGAGAAATCGATAACCCACTACCAAGGTATGGCATCTAGGTACTG TATAACGGGCAAGATAGGTGATTTTTTCAACAAACAGTTTGTACTCTCTAGAGGTCAATT TACTTCAGAAGAGGTAGATAGTCAAGGTAATCC…	GTGTCTTTAATAAGAAGTTTAGTGGATGGAGATCTTGATGGTTTTAGACAAGAGTTTGAA TCCTTTTTAGATCAATGTCCATTTTTCTTGTATCATGTAAGTACAGGACGTTTCCTTCCT GTATTCTTTTTCAGTATGTTTGCTACTGCTCATGATGCTAATATCTTAAAAGCAAATGAG AGAGTGTATTTTCGTTTTGATAATCATGGTATTGATACAGGTGGTAGAAATAGAAATACA GGGAACCTAAAAGTCGCTGTTTATCGTGACGGACAGCAAGTTGTCAGATGCTACAGTATT TCTGATCGTCTTAATAGTGATGGGTTAAGGTTCAGTACAAGGGAAAGAAATGCTCTAGTG CGAGAGATTAGAGGGCAAAATCCAAATTTAAGG…
Diptera	wHa	wHa_pair2	I	1476	3444	complete	complete	-	-	-	-	-	-	ATGCCAACACAGAAAGAGCTTCGGGCTACGATGTCCAAAAAATTACAGGAAGCTATTAAA CATCCAGATCCAGCAGTTGCTGCCGGGAGGAAGTCAGCTATCAAGAGATGGGTGGGAGTC CTTCAAGATAACTTTATGGAGCACATAAAATACTTTAAGGGTGATAAGTTGAAGTTTTTG CACAATGTATTCCAAGATGAAGGTTGCTGGTCAGGTGTAAGGTTGGATAATGCTGCTTTA GGTCAAAGGTTTACTGAAGAAAAAATAGGTGGAATAGATAATCCACTTCGCAAATATGAG ATGGCTTGTAGTTACTGTGTGGTAGATAAAATTCATCCACTCTTTCAAAAAGCATTTGAA TCCTACAAAAATGGATTTTCTTCTGATGAACTT…	ATGAGTAATGGTGATGGACTTATTAGGAGTTTGGTGGATGGAGATCTTGAAGGATTCAGA CAAGGATTTGAATCTTTTTTAGATCAATGTCCATCTTTCTTGTATCATGTAAGTGCAGGT CGTTTCCTCCCTGTATTCTTTTTTAGCATGTTTGCTACTGCACATGATGCTGATATCTTG GATGCAAATGAGAGAGTCTATTTTCGTTTTGATAATCATGGTATTGATACAGGTGGTAGG AATAGAAATACAGGAAACTTAAAGGTTGCTGTTTTAACTCGTAGTCGTGACGGACAGCGA GTTGTCAAGTGTTACAGCATTTCTGATCGCCCTAACAGTGATGGGTTAAGGTTTAGTACA AGGGAGAGAAATGCTCTAATACAAAAGATTATA…
Diptera	wInc_Cu	wInc_Cu_pair1	I	1425	3522	complete	complete	-	1 stop codon (same as wInc_SM_pair1)	-	substitution CAA>TAA	-	1	ATGCCAATAGAAACAAAACGTCAGGCTGAAGTGCTTAAAAAGCTACAAGATGTGATAAAA CATACAGATCGTGACATTGCGGCTGGAAGAAAGTTAGCTATTAAAAGGTGGGTCGAGACC TATATAGAGTATATCAAACTTTTTAAGGATGATAAGCTGGAATTCTTATATAATGTTTTT CGAGATGAAGGTTGTTGGTTAGGTACAAGGTTAAATAATACTGTTTTAGGTCAGAAATTG ACTGAAGAGAAAATAGGAGAAATCGATAACCCACTACCAAGGTATGGTATGGCATCTAGG TACTGTATAACGGGCAAGATAGGTGATTTTTTCAACAAACAGTTTGTACTCTCTAGAGGT CAATTTACTTCAGAAGAGGTAGATAGTCAAGGT…	GTGTCTTTAATAAGAAGTTTAGTGGATGGAGATCTTGATGGTTTTAGACAAGAGTTTGAA TCCTTTTTAGATCAATGTCCATTTTTCTTGTATCATGTAAGTACAGGACGTTTCCTTCCT GTATTCTTTTTCAGTATGTTTGCTACTGCTCATGATGCTAATATCTTAAAAGCAAATGAG AGAGTGTATTTTCGTTTTGATAATCATGGTATTGATACAGGTGGTAGAAATAGAAATACA GGGAACCTAAAAGTCGCTGTTTATCGTGACGGACAGCAAGTTGTCAGATGCTACAGTATT TCTGATCGTCTTAATAGTGATGGGTTAAGGTTCAGTACAAGGGAAAGAAATGCTCTAGTG CGAGAGATTAGAGGGCAAAATCCAAATTTAAGG…
Diptera	wInc_SM	wInc_SM_pair1	I	1424	3522	partial	partial	? (partial)	1 stop codon (same as wInc_Cu_pair1)	-	substitution CAA>TAA	-	1	ATGCCAATAGAAACAAAACGTCAGGCTGAAGTGCTTAAAAAGCTACAAGATGTGATAAAA CATACAGATCGTGACATTGCGGCTGGAAGAAAGTTAGCTATTAAAAGGTGGGTCGAGACC TATATAGAGTATATCAAACTTTTTAAGGATGATAAGCTGGAATTCTTATATAATGTTTTT CGAGATGAAGGTNNNNNNNNNNNNNNNNNNNNNNNNNNNACCTCTTCTGAAGTAAATTGA CTGAAGAGAAAATAGGAGAAATCGATAACCCACTACCAAGGTATGGTATGGCATCTAGGT ACTGTATAACGGGCAAGATAGGTGATTTTTTCAACAAACAGTTTGTACTCTCTAGAGGTC AATTTACTTCAGAAGAGGTAGATAGTCAAGGTA…	GTGTCTTTAATAAGAAGTTTAGTGGATGGAGATCTTGATGGTTTTAGACAAGAGTTTGAA TCCTTTTTAGATCAATGTCCATTTTTCTTGTATCATGTAAGTACAGGACGTTTCCTTCCT GTATTCTTTTTCAGTATGTTTGCTACTGCTCATGATGCTAATATCTTAAAAGCAAATGAG AGAGTGTATTTTCGTTTTGATAATCATGGTATTGATACAGGTGGTAGAAATAGAAATACA GGGAACCTAAAAGTCGCTGTTTATCGTGACGGACAGCAAGTTGTCAGATGCTACAGTATT TCTGATCGTCTTAATAGTGATGGGTTAAGGTTCAGTACAAGGGAAAGAAATGCTCTAGTG CGAGAGATTAGAGGGCAAAATCCAAATTTAAGG…
Diptera	wMel	wMel_pair1*	I	1425	3522	complete	complete	-	-	-	-	-	-	ATGCCAATAGAAACAAAACGTCAGGCTGAAGTGCTTAAAAAGCTACAAGATGTGATAAAA CATACAGATCGTGACATTGCGGCTGGAAGAAAGTTAGCTATTAAAAGGTGGGTCGAGACC TATATAGAGTATATCAAACTTTTTAAGGATGATAAGCTGGAATTCTTATATAATGTTTTT CGAGATGAAGGTTGTTGGTTAGGTACAAGGTTAAATAATACTGTTTTAGGTCAGAAATTG ACTGAAGAGAAAATAGGAGAAATCGATAACCCACTACCAAGGTATGGTATGGCATCTAGG TACTGTATAACGGGCAAGATAGGTGATTTTTTCAACAAACAGTTTGTACTCTCTAGAGGT CAATTTACTTCAGAAGAGGTAGATAGTCAAGGT…	GTGTCTTTAATAAGAAGTTTAGTGGATGGAGATCTTGATGGTTTTAGACAAGAGTTTGAATCCTTTTTAGATCAATGTCCA TTTTTCTTGTATCATGTAAGTACAGGACGTTTCCTTCCTGTATTCTTTTTCAGTATGTTT GCTACTGCTCATGATGCTAATATCTTAAAAGCAAATGAGAGAGTGTATTTTCGTTTTGAT AATCATGGTATTGATACAGGTGGTAGAAATAGAAATACAGGGAACCTAAAAGTCGCTGTT TATCATGACGGACAGCAAGTTGTCAGATGCTACAGTATTTCTGATCGTCTTAATAGTGAT GGGTTAAGGTTCAGTACAAGGGAAAGAAATGCTCTAGTGCGAGAGATTAGAGGGCAAAAT CCAAATTTAAGG…
Diptera	wMelPop	wMelPop_pair1	I	1425	3522	complete	complete	-	-	-	-	-	-	ATGCCAATAGAAACAAAACGTCAGGCTGAAGTGCTTAAAAAGCTACAAGATGTGATAAAA CATACAGATCGTGACATTGCGGCTGGAAGAAAGTTAGCTATTAAAAGGTGGGTCGAGACC TATATAGAGTATATCAAACTTTTTAAGGATGATAAGCTGGAATTCTTATATAATGTTTTT CGAGATGAAGGTTGTTGGTTAGGTACAAGGTTAAATAATACTGTTTTAGGTCAGAAATTG ACTGAAGAGAAAATAGGAGAAATCGATAACCCACTACCAAGGTATGGTATGGCATCTAGG TACTGTATAACGGGCAAGATAGGTGATTTTTTCAACAAACAGTTTGTACTCTCTAGAGGT CAATTTACTTCAGAAGAGGTAGATAGTCAAGGT…	GTGTCTTTAATAAGAAGTTTAGTGGATGGAGATCTTGATGGTTTTAGACAAGAGTTTGAATCCTTTTTAGATCAATGTCCA TTTTTCTTGTATCATGTAAGTACAGGACGTTTCCTTCCTGTATTCTTTTTCAGTATGTTT GCTACTGCTCATGATGCTAATATCTTAAAAGCAAATGAGAGAGTGTATTTTCGTTTTGAT AATCATGGTATTGATACAGGTGGTAGAAATAGAAATACAGGGAACCTAAAAGTCGCTGTT TATCATGACGGACAGCAAGTTGTCAGATGCTACAGTATTTCTGATCGTCTTAATAGTGAT GGGTTAAGGTTCAGTACAAGGGAAAGAAATGCTCTAGTGCGAGAGATTAGAGGGCAAAAT CCAAATTTAAGG…
Diptera	wNeo	wNeo_pair2	I	1077	3428	complete	complete	1 stop codon (same as wOrie_pair4)	1 frameshift + 1 stop codon (same as wOrie_pair3)	1 deletion	1 deletion + substitution TGG>TGA	1	2	ATGCCAACACAGAAAGAGCTTCGGGCTACGATGTCCAAAAAATTACAGGAAGCTATTAAA CATCCAGATCCAACAGTTACTGCCGGGAGGAAGTCAGCTATCAAGAGATGGGTGGGAGTC CTTCATGACAACTTTATGGAGCATATAAAATACTTCAAGGATGATAAGCTGGAGTTTTTG CGTAATGTATTCCAAGATGAAGGTTGCTGGTCAGGTGTAAGGTTGGATAATGCTGCTTTA GGTCAAAGGTTTACTGAAGAAAAAATAGGTGGAATAGATAATCCACTTCGCAAATAAAGG AATATAGCTGACAAAGATACTCTTTTACAGAAATTATCGCAGAAAGATAAAGGAATATAT TCCCTTTTTGCTGAATTAATAGAGTCATGTTTT…	ATGAGTAATGGTGATGGACTTATTAGGAGTTTGATGGATGGAGATCTTGAAGGATTCAGA CAAGGATTTGAATCTTTTTTAGATCAATGTCCATCTTTCTTGTATCATGTGAGTGCAGGT CGTTTCCTTCCTGTATTCTTTTTTAGCATGTTTGCTACTGCACATGATGCTGATATCTTG GATGCAAATGAGAGAGTCTATTTTCTTTTTGATAATCATGGTATTGATACAGGTGGTAGA AATAGAAATACAGGAAATCTAAAAGTCGCTGTTTATCGTGACGGACAGCAAGTTATCAGA TGTTACAGTATTTCTGATCGTCCTAATAGTGATGGGTTAAGGTTCAGTACAGGGGAGAGA AATGCTCTAGAGCAAGAGATTAGACGGCAAAAT…
Hymenoptera	wNfe	wNfe_pair2	I	1527	1536	complete	complete	1 stop codon	note: more than 50% shorter than close relatives	17 bp insertion + 34 bp insertion (2 additional 17 bp repeats) restoring frameshift but introducing a stop codon	note: more than 50% shorter than close relatives	2	-	ATGCCAACACAGAAAGAGCTTCGGGCTACGATGTCCAAAAAATTACAGGAAGCTATTAAA CATCCAGATCCAACAGTTACTGCCGGGAGGAAGTCAGCTATCAAGAGATGGGTGGGAGTC CTTCATGACAACTTTATGGAGCATATAAAATACTTCAAGGATGATAAGCTGGAGTTTTTG CGTAATGTATTCCAAGATGAAGGTTGCTGGTCAGGTGTAAGGTTGGATAATGCTGCTTTA GGTCAAAGGTTTACTGAAGAGAAAATAGGTGGGGTAGATAATCCACTTTCAGAATATGAT ATAGCTTGTAGGTATTGCGTAGTAGATAAAATTCACCATCTCTTTCAAGAGCAGTTTGAA TCTTACAAAGGTAGTTTTTCCTCGAATGCAGTT…	ATGAGTAATGGTGATGGACTTATTAGGAGTTTGGTGGATGGAGATCTTGAAGGATTCAGA CAAGGATTTGAATCTTTTTTAGATCAATATCCATCTTTCTTGTATCATGTAAGTGCAGGT CGTTTCCTTCCTGTATTCTTTTTTAGTATGTTTTCTACTGCACATGATGCTAATATCTTA AATGCAAATGAGAGAGTCTATTTTCGTTTTGATAACCATGGTGTTAATCCACGTAATGGT GAAAATCGAAATACGGCAAACCTAAAAGTTGCTGTTTATCGTGACGGACAGCAAGTTGTC AGATGCTACAGTATTTCTGATCGTTCTAATAGTGATGGGTTGAGGTTCAGTACAAGGGAG AGAAATGCTCTAGTGCGAGAGATTAGACGGCAA…
Hymenoptera	wNfla	wNfla_pair1	I	1493	1569	complete	complete	1 frameshift	note: more than 50% shorter than close relatives	17 bp insertion disrupting frameshift	note: more than 50% shorter than close relatives	1	-	ATGCCAACACAGAAAGAGCTTCGGGCTACGATGTCCAAAAAATTACAGGAAGCTATTAAA CATCCAGATCCAACAGTTACTGCCGGGAGGAAGTCAGCTATCAAGAGATGGGTGGGAGTC CTTCATGACAACTTTATGGAGCATATAAAATACTTCAAGGATGATAAGCTGGAGTTTTTG CGTAATGTATTCCAAGATGAAGGTTGCTGGTCAGGTGTAAGGTTGGATAATGCTGCTTTA GGTCAAAGGTTTACTGAAGAGAAAATAGGTGGGGTAGATAATCCACTTTCAGAATATGAT ATAGCTTGTAGGTATTGCGTAGTAGATAAAATTCACCATCTCTTTCAAGAGCAGTTTGAA TCTTACAAAGGTAGTTTTTCCTCGAATGCAGTT…	ATGAGTAATGGTGATGGACTTATTAGGAGTTTGGTGGATGGAGATCTTGAAGGATTCAGA CAAGGATTTGAATCTTTTTTAGATCAATGTCCATCTTTCTTGTATCATGTAAGTGCAGGT CGTTTCCTTCCTGTATTCTTTTTTAGTATGTTTTCTACTGCACATGATGCTAATATCTTA AATGCAAATGAGAGAGTCTATTTTCGTTTTGATAACCATGGTGTTAATCCACGTAATGGT GAAAATCGAAATACGGCAAACCTAAAAGTTGCTGTTTATCGTGACGGACAGCAAGTTGTC AGATGCTACAGTATTTCTGATCGTTCTAATAGTGATGGGTTGAGGTTCAGTACAAGGGAG AGAAATGCTCTAGTGCGAGAGATTAGACGGCAA…
Diptera	wNik	wNik_pair2	I	1566	3495	complete	complete	-	-	-	-	-	-	ATGCCAACACAGGAAGAGCTTCGGGCTACGATGTCCAAAAAATTACAGGAAGCTATTGAA TATCCAGATCCAACAGTTGCTGCTGGGAGGAAGTCAGCTATCAAGAGATGGGTGGGAGTC CTTCAGGATAACTTTATGGAGCACATAAAATACTTTAAGGGTGATAAGCTGAAGTTCTTG CACAATGTATTCCAAGATGAAGGTTGCTGGTCAGGTGTAAGGTTGGATAATGCTGCTTTA GGTCAAAGGTTTACTGAAGAAAAAATAGAGGAAATCGATAATCCACTTCGCAAATATGAG ATGGCTTGTAGTTACTGTGTAGTAGATAAAATTCATCCACTCTTTCAAAAAGCATTTGAA TCCTACAAAAATGGATTTTCTTCTGATGAACTT…	ATGAGTAATGGTGATGGGCTTATTAGGAGTTTAGTGGATGGAGATCTTGATGGTTTTAGA CAAGAGTTTGAATCCTTTTTAGATCAATGTCCATCTTTCTTGTATCATGTAGGTACAGGA CGTTTCCTTCCTGTATTCTTTTTTAGTATGTTTGCTACTGCTCATGATGCAGGCATTTTG AATACAGATGAGAAAGTCTATTTTCGTTTTGATAATCATGGTATTGATACAGGTGGTAGA AATAGAAATACAGGAAACCTAAAAGTTGTTATTTTAACTCGTAATCGTGACGGACAGCAA GTTGTCAGGTGTTACAGCATTTCTGATCGTCCTAATAGTGATGGGTTAAGATTTAGTGAA AGGGAGAAAGATTCTCTAGTACAAGAAATTATA…
Hymenoptera	wNleu	wNleu_pair1	I	1544	1569	complete	complete	1 frameshift	note: more than 50% shorter than close relatives	17 bp insertion + 51 bp insertion (3 additional 17 bp repeats) disrupting frameshift	note: more than 50% shorter than close relatives	2	-	ATGCCAACACAGAAAGAGCTTCGGGCTACGATGTCCAAAAAATTACAGGAAGCTATTAAA CATCCAGATCCAACAGTTACTGCCGGGAGGAAGTCAGCTATCAAGAGATGGGTGGGAGTC CTTCATGACAACTTTATGGAGCATATAAAATACTTCAAGGATGATAAGCTGGAGTTTTTG CGTAATGTATTCCAAGATGAAGGTTGCTGGTCAGGTGTAAGGTTGGATAATGCTGCTTTA GGTCAAAGGTTTACTGAAGAGAAAATAGGTGGGGTAGATAATCCACTTTCAGAATATGAT ATAGCTTGTAGGTATTGCGTAGTAGATAAAATTCACCATCTCTTTCAAGAGCAGTTTGAA TCTTACAAAGGTAGTTTTTCCTCGAATGCAGTT…	ATGAGTAATGGTGATGGACTTATTAGGAGTTTGGTGGATGGAGATCTTGAAGGATTCAGA CAAGGATTTGAATCTTTTTTAGATCAATGTCCATCTTTCTTGTATCATGTAAGTGCAGGT CGTTTCCTTCCTGTATTCTTTTTTAGTATGTTTTCTACTGCACATGATGCTAATATCTTA AATGCAAATGAGAGAGTCTATTTTCGTTTTGATAACCATGGTGTTAATCCACGTAATGGT GAAAATCGAAATACGGCAAACCTAAAAGTTGCTGTTTATCGTGACGGACAGCAAGTTGTC AGATGCTACAGTATTTCTGATCGTTCTAATAGTGATGGGTTGAGGTTCAGTACAAGGGAG AGAAATGCTCTAGTGCGAGAGATTAGACGGCAA…
Hymenoptera	wNpa	wNpa_pair1	I	1476	1536	complete	complete	mutation of start codon	note: more than 50% shorter than close relatives	substitution ATG>ATA removing the start codon	note: more than 50% shorter than close relatives	1	-	ATACCAACACAGAAAGAGCTTCGGGCTACGATGTCCAAAAAATTACAGGAAGCTATTAAA CATCCAGATCCAACAGTTACTGCCGGGAGGAAGTCAGCTATCAAGAGATGGGTGGGAGTC CTTCATGACAACTTTATGGAGCATATAAAATACTTCAAGGATGATAAGCTGGAGTTTTTG CGTAATGTATTCCAAGATGAAGGTTGCTGGTCAGGTGTAAGGTTGGATAATGCTGCTTTA GGTCAAAGGTTTACTGAAGAGAAAATAGGTGGGGTAGATAATCCACTTTCAGAATATGAT ATAGCTTGTAGGTATTGCGTAGTAGATAAAATTCACCATCTCTTTCAAGAGCAGTTTGAA TCTTACAAAGGTAGTTTTTCCTCGAATGCAGTT…	ATGAGTAATGGTGATGGATTTATTAGGAGTTTGGTGGATGGAGATCTTGAAGGATTCAGA CAAGGATTTGAATCTTTTTTAGATCAATGTCCATCTTTCTTGTATCATGTAAGTGCAGGT CGTTTCCTTCCTGTATTCTTTTTTAGTATGTTTTCTACTGCACATGATGCTAATATCTTA AATGCAAATGAGAGAGTCTATTTTCGTTTTGATAACCATGGTGTTAATCCACGTAATGGT GAAAATCGAAATACGGCAAACCTAAAAGTTGCTGTTTATCGTGACGGACAGCAAGTTGTC AGATGCTACAGTATTTCTGATCGTTCTAATAGTGATGGGTTGAGGTTCAGTACAAGGGAG AGAAATGCTCTAGTGCGAGAGATTAGACGGCAA…
Diptera	wOrie	wOrie_pair3	I	-	3428	complete	complete	truncation (transposase)	1 frameshift + 1 stop codon (same as wNeo_pair2)	truncation (transposase)	1 deletion + substitution TGG>TGA	1	2	GAATTTTGGGAATGTGGTAGCTTGTATCAATACAGAAAAGCTGCTGTTAATACTTCTAAT TATACAGTTTCTACAAGTGGTGTATTTGCAGGGTTAATAGTCAATTGGAGACGAGAAGAC ATTTATAAGACTGATGAAGAAAAAGAAATAGAGAAAAAAGAAATATTAGATATGATGTCA TTTGCCAAAGATTGCTTTCCTGAAAAGTTTGAACTTTTTAAAGAAGTCATGATAGAAAAC CTTAGATTATGTGGTAGGGAAGGAATGGAAGAAAGTATAAACTACGATGATTTGGCGAAA GAATTGTTTTTTGAGTTAGAGAAAACAACTTTACCTCCTGGAGGTGATAGCCCTAGGTAT AATTTACGGACACGATCTAAAGCTCATGATAGT…	ATGAGTAATGGTGATGGACTTATTAGGAGTTTGATGGATGGAGATCTTGAAGGATTCAGA CAAGGATTTGAATCTTTTTTAGATCAATGTCCATCTTTCTTGTATCATGTGAGTGCAGGT CGTTTCCTTCCTGTATTCTTTTTTAGCATGTTTGCTACTGCACATGATGCTGATATCTTG GATGCAAATGAGAGAGTCTATTTTCTTTTTGATAATCATGGTATTGATACAGGTGGTAGA AATAGAAATACAGGAAATCTAAAAGTCGCTGTTTATCGTGACGGACAGCAAGTTATCAGA TGTTACAGTATTTCTGATCGTCCTAATAGTGATGGGTTAAGGTTCAGTACAGGGGAGAGA AATGCTCTAGAGCAAGAGATTAGACGGCAAAAT…
Diptera	wOrie	wOrie_pair4	I	1077	-	complete	partial	1 stop codon (same as wNeo_pair2)	truncation (transposase)	1 deletion	truncation (transposase)	1	1	ATGCCAACACAGAAAGAGCTTCGGGCTACGATGTCCAAAAAATTACAGGAAGCTATTAAA CATCCAGATCCAACAGTTACTGCCGGGAGGAAGTCAGCTATCAAGAGATGGGTGGGAGTC CTTCATGACAACTTTATGGAGCATATAAAATACTTCAAGGATGATAAGCTGGAGTTTTTG CGTAATGTATTCCAAGATGAAGGTTGCTGGTCAGGTGTAAGGTTGGATAATGCTGCTTTA GGTCAAAGGTTTACTGAAGAAAAAATAGGTGGAATAGATAATCCACTTCGCAAATAAAGG AATATAGCTGACAAAGATACTCTTTTACAGAAATTATCGCAGAAAGATAAAGGAATATAT TCCCTTTTTGCTGAATTAATAGAGTCATGTTTT…	ATGAGTAATGGTGATGGACTTATTAGGAGTTTGATGGATGGAGATCTTGAAGGATTCAGA CAAGGATTTGAATCTTTTTTAGATCAATGTCCATCTTTCTTGTATCATGTGAGTGCAGGT CGTTTCCTTCCTGTATTCTTTTTTAGCATGTTTGCTACTGCACATGATGCTGATATCTTG GATGCAAATGAGAGAGTCTATTTTCTTTTTGATAATCATGGTATTGATACAGGTGGTAGA AATAGAAATACAGGAAATCTAAAAGTCGCTGTTTATCGTGACGGACAGCAAGTTATCAGA TGTTACAGTATTTCTGATCGTCCTAATAGTGATGGGTTAAGGTTCAGTACAGGGGAGAGA AATGCTCTAGAGCAAGAGATTAGACGGCAAAAT…
Diptera	wPipJHB	wPipJHB_pair1	I	1512	2463	complete	complete	-	1 stop codon + 3' end truncation	-	substitution AGA>TGA + truncation	-	2	ATGCCTTTTTTACATAAATACTTAATAGGGGGGATAATGCCAACACAGAAAGAGCTTCGG GATACGATGTCCAAAAAATTACAGGAAGCTATTAAACATCCAGATCCAGCAGTTGTTGCC GGGAGGAAGTCAGCTATCAAGAGATGGGTGGGAGTCCTTCAAGATAACTTTATGGAGCAC ATAAAATACTTTAAGGGTGATAAGTTGAAGTTTTTGCACAATGTATTTCAAGATGAAGGT TGCTGGTCAGGTGTAAGGTTGGATAATGCTGCTTTAGGTCAAAGGTTTACTGAAGAAAAA ATAGGTGGAATAGATAATCCACTTCGCAAATATGAGATGGCTTGTAGTTACTGTGTGGTG GATAAAATTCATCCACTCTTTCAAAAAGCATTT…	ATGAGTAATGGTGATGGACTTATTAGGAGTTTGGTGGATGGAGATCTTGAAGGATTCAGA CAAGGATTTGAATCTTTTTTAGATCAATGTCCATCTTTCTTGTATCATGTAAGTGCAGGT CGTTTCCTTCCTGTATTCTTTTTTAGTATGTTTTCTACTGCACATGATGCTAATATCTTA AATGCAAATGAGAGAGTCTATTTTCGTTTTGATAACCATGGTGTTAATCCACGTAATGGT GAAAATCGAAATACGGCAAACCTAAAAGTTGCTGTTTATCGTGACGGACAGCAAGTTGTC AGATGCTACAGTATTTCTGATCGTCCTAATAGTGATGGGTTAAGATTTAGTGAAAGGGAG AGAGATTTTCTAGTACAAGAAATTATACGGCAA…
Diptera	wPipJHB	wPipJHB_pair2	I	-	-	partial	partial	? (partial)	? (partial)	-	-	-	-	ATGCCTTTTTTACATAAATACTTAATAGGGGGGATAATGCCAACACAGAAAGAGCTTCGG GATACGATGTCCAAAAAATTACAGGAAGCTATTAAACATCCAGATCCAGCAGTTGTTGCC GGGAGGAAGTCAGCTATCAAGAGATGGGTGGGAGTCCTTCAAGATAACTTTATGGAGCAC ATAAAATACTTTAAGGGTGATAAGTTGAAGTTTTGCACAATGTATTTCAAGATGAAGNAA TATGAGATGGCTTGTAGTTACTGTGTGGTGGTATAAAATTCATCCTCTCTTTCAAAAAAG ATTTGAATCTTATAGGAACAAGTTTCCTCCTGGTGCATTTGATGGTAAAACTGAAACTGA ATTTGGCAAATACGTACGAAACTCGTTACTAGA…	ATGAGTAATGGTGATGGACTTATTAGGAGTTTGGTGGATGGAGATCTTGAAGGATTCAGA CAAGGATTTGAATCTTTTTTAGATCAATGTCCATCTTTCTTGTATCATGTAAGTGCAGGT CGTTTCCTTCCTGTATTCTTTTTTAGTATGTTTTCTACTGCACATGATGCTAATATCTTA AATGCAAATGAGAGAGTCTATTTTCGTTTTGATAACCATGGTGTTAATCCACGTAATGGT GAAAATCGAAATACGGCAAACCTAAAAGTTGCTGTTTATCGTGACGGACAGCAAGTTGTC AGATGCTACAGTATTTCTGATCGTCCTAATAGTGATGGGTTAAGATTTAGTGAAAGGGAG AGAGATTTTCTAGTACAAGAAATTATACGGCAA…
Diptera	wPipJHB	wPipJHB_single	I	-	-	absent (end of contig)	partial	-	? (partial)	-	-	-	-	-	AATCAAGTTGTGAATGATGGCTGGAAAAATATAGCTCAGCATAGAGGATTATTTCAAGAG ATCTCTGGAGCATTGATGCCGCTTGTGGATACAATAAATGTTAATAGTGAGGATAAGTTC CGTTCTATACTACATGGTACATTTTATGCTAGTGATAATCCTTATAAAGTGCTTGCTATG TATAAAGTTGGTCAAACATATAGTTTAAAAAGGGGGCAGGAAGAAGAAGGAGAAAGGGTA ATACTCACAAGAATTACAGAACAGAGATTAGATCTTTTATTATTAAGACAACCTAGAGAG AATGACCTAGATACTCACCCAATTGGATATGTGTTAAGACTTGCTAATAATGCAGAAGAA GTAGGACAACAGCAAAATGATGCGAGACAAGAA…
Diptera	wPipPel	wPipPel_pair1	I	1512	3525	complete	complete	-	-	-	-	-	-	ATGCCTTTTTTACATAAATACTTAATAGGGGGGATAATGCCAACACAGAAAGAGCTTCGG GATACGATGTCCAAAAAATTACAGGAAGCTATTAAACATCCAGATCCAGCAGTTGTTGCC GGGAGGAAGTCAGCTATCAAGAGATGGGTGGGAGTCCTTCAAGATAACTTTATGGAGCAC ATAAAATACTTTAAGGGTGATAAGTTGAAGTTTTTGCACAATGTATTTCAAGATGAAGGT TGCTGGTCAGGTGTAAGGTTGGATAATGCTGCTTTAGGTCAAAGGTTTACTGAAGAAAAA ATAGGTGGAATAGATAATCCACTTCGCAAATATGAGATGGCTTGTAGTTACTGTGTGGTG GATAAAATTCATCCTCTCTTTCAAAAAAGATTT…	ATGAGTAATGGTGATGGACTTATTAGGAGTTTGGTGGATGGAGATCTTGAAGGATTCAGA CAAGGATTTGAATCTTTTTTAGATCAATGTCCATCTTTCTTGTATCATGTAAGTGCAGGT CGTTTCCTTCCTGTATTCTTTTTTAGTATGTTTTCTACTGCACATGATGCTAATATCTTA AATGCAAATGAGAGAGTCTATTTTCGTTTTGATAACCATGGTGTTAATCCACGTAATGGT GAAAATCGAAATACGGCAAACCTAAAAGTTGCTGTTTATCGTGACGGACAGCAAGTTGTC AGATGCTACAGTATTTCTGATCGTCCTAATAGTGATGGGTTGAGGTTCAGTACAAGGGAG AGAAATGCTCTAGTACAAGAGATTAGACGGCAA…
Diptera	wRec	wRec_pair1	I	1425	3523	complete	complete	-	1 frameshift	-	insertion GCTAG>GC(C)TAG	-	1	ATGCCAATAGAAACAAAACGTCAGGCTGAAGTGCTTAAAAAGCTACAAGATGTGATAAAA CATACAGATCGTGACATTGCGGCTGGAAGAAAGTTAGCTATTAAAAGGTGGGTCGAGACC TATATAGAGTATATCAAACTTTTTAAGGATGATAAGCTGGAATTCTTATATAATGTTTTT CGAGATGAAGGTTGTTGGTTAGGTACAAGGTTAAATAATACTGTTTTAGGTCAGAAATTG ACTGAAGAGAAAATAGGAGAAATCGATAACCCACTACCAAGGTATGGTATGGCATCTAGG TACTGTATAACGGGCAAGATAGGTGATTTTTTCAACAAACAGTTTGTACTCTCTAGAGGT CAATTTACTTCAGAAGAGGTAGATAGTCAAGGT…	GTGTCTTTAATAAGAAGTTTAGTGGATGGAGATCTTGATGGTTTTAGACAAGAGTTTGAA TCCTTTTTAGATCAATGTCCATTTTTCTTGTATCATGTAAGTACAGGACGTTTCCTTCCT GTATTCTTTTTCAGTATGTTTGCTACTGCTCATGATGCTAATATCTTAAAAGCAAATGAG AGAGTGTATTTTCGTTTTGATAATCATGGTATTGATACAGGTGGTAGAAATAGAAATACA GGGAACCTAAAAGTCGCTGTTTATCGTGACGGACAGCAAGTTGTCAGATGCTACAGTATT TCTGATCGTCTTAATAGTGATGGGTTAAGGTTCAGTACAAGGGAAAGAAATGCTCTAGTG CGAGAGATTAGAGGGCAAAATCCAAATTTAAGG…
Diptera	wRi	wRi_pair1	I	1425	3522	complete	complete	-	1 stop codon (same as wRi_pair3)	-	substitution CGA>TGA	-	1	ATGCCAATAGAAACAAAACGTCAGGCTGAAGTGCTTAAAAAGCTACAAGATGTGATAAAA CATACAGATCGTGACATTGCGGCTGGAAGAAAGTTAGCTATTAAAAGGTGGGTCGAGACC TATATAGAGTATATCAAACTTTTTAAGGATGATAAGCTGGAATTCTTATATAATGTTTTT CGAGATGAAGGTTGTTGGTTAGGTACAAGGTTAAATAATACTGTTTTAGGTCAGAAATTG ACTGAAGAGAAAATAGGAGAAATCGATAACCCACTACCAAGGTATGGTATGGCATCTAGG TACTGTATAACGGGCAAGATAGGTGATTTTTTCAACAAACAGTTTGTACTCTCTAGAGGT CAATTTACTTCAGAAGAGGTAGATAGTCAAGGT…	GTGTCTTTAATAAGAAGTTTAGTGGATGGAGATCTTGATGGTTTTAGACAAGAGTTTGAA TCCTTTTTAGATCAATGTCCATTTTTCTTGTATCATGTAAGTACAGGACGTTTCCTTCCT GTATTCTTTTTCAGTATGTTTGCTACTGCTCATGATGCTAATATCTTAAAAGCAAATGAG AGAGTGTATTTTCGTTTTGATAATCATGGTATTGATACAGGTGGTAGAAATAGAAATACA GGGAACCTAAAAGTCGCTGTTTATCGTGACGGACAGCAAGTTGTCAGATGCTACAGTATT TCTGATCGTCTTAATAGTGATGGGTTAAGGTTCAGTACAAGGGAAAGAAATGCTCTAGTG CGAGAGATTAGAGGGCAAAATCCAAATTTAAGG…
Diptera	wRi	wRi_pair3	I	1425	3522	complete	complete	-	1 stop codon (same as wRi_pair1)	-	substitution CGA>TGA	-	1	ATGCCAATAGAAACAAAACGTCAGGCTGAAGTGCTTAAAAAGCTACAAGATGTGATAAAA CATACAGATCGTGACATTGCGGCTGGAAGAAAGTTAGCTATTAAAAGGTGGGTCGAGACC TATATAGAGTATATCAAACTTTTTAAGGATGATAAGCTGGAATTCTTATATAATGTTTTT CGAGATGAAGGTTGTTGGTTAGGTACAAGGTTAAATAATACTGTTTTAGGTCAGAAATTG ACTGAAGAGAAAATAGGAGAAATCGATAACCCACTACCAAGGTATGGTATGGCATCTAGG TACTGTATAACGGGCAAGATAGGTGATTTTTTCAACAAACAGTTTGTACTCTCTAGAGGT CAATTTACTTCAGAAGAGGTAGATAGTCAAGGT…	GTGTCTTTAATAAGAAGTTTAGTGGATGGAGATCTTGATGGTTTTAGACAAGAGTTTGAA TCCTTTTTAGATCAATGTCCATTTTTCTTGTATCATGTAAGTACAGGACGTTTCCTTCCT GTATTCTTTTTCAGTATGTTTGCTACTGCTCATGATGCTAATATCTTAAAAGCAAATGAG AGAGTGTATTTTCGTTTTGATAATCATGGTATTGATACAGGTGGTAGAAATAGAAATACA GGGAACCTAAAAGTCGCTGTTTATCGTGACGGACAGCAAGTTGTCAGATGCTACAGTATT TCTGATCGTCTTAATAGTGATGGGTTAAGGTTCAGTACAAGGGAAAGAAATGCTCTAGTG CGAGAGATTAGAGGGCAAAATCCAAATTTAAGG…
Diptera	wSpc	wSpc_pair1	I	1425	3522	complete	complete	-	1 stop codon	-	stop codon		1	ATGCCAATAGAAACAAAACGTCAGGCTGAAGTGCTTAAAAAGCTACAAGATGTGATAAAA CATACAGATCGTGACATTGCGGCTGGAAGAAAGTTAGCTATTAAAAGGTGGGTCGAGACC TATATAGAGTATATCAAACTTTTTAAGGATGATAAGCTGGAATTCTTATATAATGTTTTT CGAGATGAAGGTTGTTGGTTAGGTACAAGGTTAAATAATACTGTTTTAGGTCAGAAATTG ACTGAAGAGAAAATAGGAGAAATCGATAACCCACTACCAAGGTATGGTATGGCATCTAGG TACTGTATAACGGGCAAGATAGGTGATTTTTTCAACAAACAGTTTGTACTCTCTAGAGGT CAATTTACTTCAGAAGAGGTAGATAGTCAAGGT…	GTGTCTTTAATAAGAAGTTTAGTGGATGGAGATCTTGATGGTTTTAGACAAGAGTTTGAA TCCTTTTTAGATCAATGTCCATTTTTCTTGTATCATGTAAGTACAGGACGTTTCCTTCCT GTATTCTTTTTCAGTATGTTTGCTACTGCTCATGATGCTAATATCTTAAAAGCAAATGAG AGAGTGTATTTTCGTTTTGATAATCATGGTATTGATACAGGTGGTAGAAATAGAAATACA GGGAACCTAAAAGTCGCTGTTTATCGTGACGGGCAGCAAGTTGTCAGATGCTACAGTATT TCTGATCGTCTTAATAGTGATGGGTTAAGGTTCAGTACAAGGGAAAGAAATGCTCTAGTG CGAGAGATTAGAGGGCAAAATCCAAATTTAAGG…
Diptera	wStv	wStv_pair1	I	1424	-	complete	complete	1 frameshift	1 stop codon + 1 transposase	deletion T(A)TTTTAG>TTTTTAG	substitution CAG>TAA + 1 transposase insertion	1	2	ATGCCAACACAGATAGAGCTTCGGGCTACGATGTCCAAAAAATTACAGGAAGCTATTAAA CATCCAGATCCAACAGTTGCTGCCGGAAGGAAGTCAGCTATCAAGAGATGGGTGGGAGTC CTTCAAGATAACTTTATGGAGCACATAAAATACTTTAAGGGTGATAAGCTGAAGTTTTTG CACAATGTATTCCAAGATGAAGGTTGCTGGTCAGGTGTAAGGTTGGATAATGCTGCTTTA GGTCAAAGGTTTACTGAAGAAAAAATAGGTGGAATAGATAATCCACTTCGCAAATATGAG ATGGCTTGTAGTTACTGTGTAGTGGATAAAATTCATCCTCTCTTTCAAAAAAGATTTGAA TCTTATAGGAACAAGTTTCCTCCTGGTGCATTT…	ATGAATAATCGTGATGGACTTATTAGGAGTTTGGTGGATGGAGATCTTGAAGGATTCAGA CAAGGATTTGAATCTTTTTTAGATCAATGTCCATCTTTCTTGTATCATGTAAGTGCAGGT CGTTTTCTTCCTGTATTCTTTTTTAGTATGTTTGCTACTGCACATGATGCTGATATCTTG GATGCAAATGAGAGAGTCTATTTTCGTTTTGATAACCATGGTGTTAATCCACGTAATGGT GAAAATCGAAATACGGGAAACCTAAAAGTTGCTGTTCTAACTCGTAATCATGATGGACAG CAAGTTGTCAGATGCTACAGTATTTCTGATCGTCCTAATAGTGATGGGTTAAGATTTAGT GAAAGGGAGAGAGATTCTCTAGTACAAGAAATT…
Diptera	wStv	wStv_pair2	I	1425	3594	complete	complete	-	-	-	-	-	-	ATGCCAATAGAAACAAAACGTCAGGCTGAAGTGCTTAAAAAGCTACAAGATGTGATAAAA CATACAGATCGTGACATTGCGGCTGGAAGAAAGTTAGCTATTAAAAGGTGGGTCGAGACC TATATAGAGTATATCAAACTTTTTAAGGATGATAAGCTGGAATTCTTATATAATGTTTTT CGAGATGAAGGTTGTTGGTTAGGTACAAGGTTAAATAATACTGTTTTAGGTCAGAAATTG ACTGAAGAGAAAATAGGAGAAATCGATAACCCACTACCAAGGTATGGTATGGCATCTAGG TACTGTATAACGGGCAAGATAGGTGATTTTTTCAACAAACAGTTTGTACTCTCTAGAGGT CAATTTACTTCAGAAGAGGTAGATAGTCAAGGT…	GTGGATGGAGATCTTGATGGTTTTAGACAAGAGTTTGAATCCTTTTTAGATCAATGTCCA TTTTTCTTGTATCATGTAAGTACAGGACGTTTCCTTCCTGTATTCTTTTTCAGTATGTTT GCTACTGCTCATGATGCTAATATCTTAAAAGCAAATGAGAGAGTGTATTTTCGTTTTGAT AATCATGGTATTGATACAGGTGGTAGAAATAGAAATACAGGGAACCTAAAAGTCGCTGTT TATCGTGACGGACAGCAAGTTGTCAGATGCTACAGTATTTCTGATCGTCTTAATAGTGAT GGGTTAAGGTTCAGTACAAGGGAAAGAAATGCTCTAGTGCGAGAGATTAGAGGGCAAAAT CCAAATTTAAGGGAAGAAGACCTAAATTTTGAG…
Diptera	wSuz	wSuz_pair2	I	1425	3522	complete	complete	-	-	-	-	-	-	ATGCCAATAGAAACAAAACGTCAGGCTGAAGTGCTTAAAAAGCTACAAGATGTGATAAAA CATACAGATCGTGACATTGCGGCTGGAAGAAAGTTAGCTATTAAAAGGTGGGTCGAGACC TATATAGAGTATATCAAACTTTTTAAGGATGATAAGCTGGAATTCTTATATAATGTTTTT CGAGATGAAGGTTGTTGGTTAGGTACAAGGTTAAATAATACTGTTTTAGGTCAGAAATTG ACTGAAGAGAAAATAGGAGAAATCGATAACCCACTACCAAGGTATGGTATGGCATCTAGG TACTGTATAACGGGCAAGATAGGTGATTTTTTCAACAAACAGTTTGTACTCTCTAGAGGT CAATTTACTTCAGAAGAGGTAGATAGTCAAGGT…	GTGTCTTTAATAAGAAGTTTAGTGGATGGAGATCTTGATGGTTTTAGACAAGAGTTTGAATCCTTTTTAGATCAATGTCCA TTTTTCTTGTATCATGTAAGTACAGGACGTTTCCTTCCTGTATTCTTTTTCAGTATGTTT GCTACTGCTCATGATGCTAATATCTTAAAAGCAAATGAGAGAGTGTATTTTCGTTTTGAT AATCATGGTATTGATACAGGTGGTAGAAATAGAAATACAGGGAACCTAAAAGTCGCTGTT TATCGTGACGGGCAGCAAGTTGTCAGATGCTACAGTATTTCTGATCGTCTTAATAGTGAT GGGTTAAGGTTCAGTACAAGGGAAAGAAATGCTCTAGTGCGAGAGATTAGAGGGCAAAAT CCAAATTTAAGG…
Diptera	wSuz	wSuz_pair3	I	1425	3522	complete	complete	-	-	-	-	-	-	ATGCCAATAGAAACAAAACGTCAGGCTGAAGTGCTTAAAAAGCTACAAGATGTGATAAAA CATACAGATCGTGACATTGCGGCTGGAAGAAAGTTAGCTATTAAAAGGTGGGTCGAGACC TATATAGAGTATATCAAACTTTTTAAGGATGATAAGCTGGAATTCTTATATAATGTTTTT CGAGATGAAGGTTGTTGGTTAGGTACAAGGTTAAATAATACTGTTTTAGGTCAGAAATTG ACTGAAGAGAAAATAGGAGAAATCGATAACCCACTACCAAGGTATGGTATGGCATCTAGG TACTGTATAACGGGCAAGATAGGTGATTTTTTCAACAAACAGTTTGTACTCTCTAGAGGT CAATTTACTTCAGAAGAGGTAGATAGTCAAGGT…	GTGTCTTTAATAAGAAGTTTAGTGGATGGAGATCTTGATGGTTTTAGACAAGAGTTTGAATCCTTTTTAGATCAATGTCCA TTTTTCTTGTATCATGTAAGTACAGGACGTTTCCTTCCTGTATTCTTTTTCAGTATGTTT GCTACTGCTCATGATGCTAATATCTTAAAAGCAAATGAGAGAGTGTATTTTCGTTTTGAT AATCATGGTATTGATACAGGTGGTAGAAATAGAAATACAGGGAACCTAAAAGTCGCTGTT TATCGTGACGGGCAGCAAGTTGTCAGATGCTACAGTATTTCTGATCGTCTTAATAGTGAT GGGTTAAGGTTCAGTACAAGGGAAAGAAATGCTCTAGTGCGAGAGATTAGAGGGCAAAAT CCAAATTTAAGG…
Diptera	wTri-2	wTri-2_pair2	I	1425	3522	complete	complete	-	-	-	-	-	-	ATGCCAATAGAAACAAAACGTCAGGCTGAAGTGCTTAAAAAGCTACAAGATGTGATAAAA CATACAGATCGTGACATTGCGACTGGAAGAAAGTTAGCTATTAAAAGGTGGGTCGAGACC TATATAGAGTATATCAAACTTTTTAAGGATGATAAGCTGGAATTCTTATATAATGTTTTT CGAGATGAAGGTTGTTGGTTAGGTACAAGGTTAAATAATACTGTTTTAGGTCAGAAATTG ACTGAAGAGAAAATAGGAGAAATCGATAACCCACTACCAAGGTATGGTATGGCATCTAGG TACTGTATAACGGGCAAGATAGGTGATTTTTTCAACAAACAGTTTGTACTCTCTAGAGGT CAATTTACTTCAGAAGAGGTAGATAGTCAAGGT…	GTGTCTTTAATAAGAAGTTTAGTGGATGGAGATCTTGATGGTTTTAGACAAGAGTTTGAA TCCTTTTTAGATCAATGTCCATTTTTCTTGTATCATGTAAGTACAGGACGTTTCCTTCCT GTATTCTTTTTCAGTATGTTTGCTACTGCTCATGATGCTAATATCTTAAAAGCAAATGAG AGAGTGTATTTTCGTTTTGATAATCATGGTATTGATACAGGTGGTAGAAATAGAAATACA GGGAACCTAAAAGTCGCTGTTTATCGTGACGGACAGCAAGTTGTCAGATGCTACAGTATT TCTGATCGTCTTAATAGTGATGGGTTAAGGTTCAGTACAAGGGAAAGAAATGCTCTAGTG CGAGAGATTAGAGGGCAAAATCCAAATTTAAGG…
Hymenoptera	wVitA	wVitA_pair2	I	1497	4569	complete	complete	-	-	-	-	-	-	ATGCCAACACAGAAAGAGCTTCGGGCTACGATGTCCAAAAAATTACAGGAAGCTATTAAA CATCCAGATCCAACAGTTGCTGCCGGGAGGAAGTCAGCTATCAAGAGATGGGTGGGAGTC CTTCAAGATAACTTTATGGAGCACATCAAATACTTTAAGGGTGATAAGTTGAAGTTTTTG CACAATGTATTCCAAGATGAAAGTTGCTGGTCAGGTATAAGATTAAATAATGCTGTTTTA GGTCAAAGACTTACTGAAGAAAAAATAGGTGGAATAGATAATCCACTTCGCAAATATGAG ATGGCTTGTAGTTACTGTGTAGTAGATAAAATTCATCCTCTCTTTCAAAAAAGATTTGAG TTTCTCAAGAACGGTTTTCGTCCTGGTGCGCGT…	GTGTCTTTAGTAAGAAGTTTAGTAGATGGAGATCTTGAAGATTTCAGACAAAGATTTGAATCTTTTTTAGATCAATGTTCA TCTTTCTTGTATCATGTGAGTGCAGGTCGTTTCCTTCCTGTATTCTTTTTCAGTATGTTC TCTACTGCACATGATGCTGATATCTTGGATGCAAATGAGAGAGTCTATTTTCGTTTTGAT AACCATGGTGTTAATCCACGTAATGGTGAAAATCGAAATACGGGAAACCTAAAAGTCGCT GTTTATCGTGACGGACAGCAAGTTGTCAGATGTTATAGTATTTCTGATCGTCCTAATAGT GATGGGTTAAGGTTCAGTACAAGGGAGAGAAATGCTCTATTGCAAGAGATTAGACGGCAA AATCCAAATTTA…
Diptera	Drosophila_yakuba_1	wYak_pair1	I	1425	3522	complete	complete	-	4 stop dodons	-	196 bp inversion at 5' end	-	1	ATGCCAATAGAAACAAAACGTCAGGCTGAAGTGCTTAAAAAGCTACAAGATGTGATAAAA CATACAGATCGTGACATTGCGGCTGGAAGAAAGTTAGCTATTAAAAGGTGGGTCGAGACC TATATAGAGTATATCAAACTTTTTAAGGATGATAAGCTGGAATTCTTATATAATGTTTTT CGAGATGAAGGTTGTTGGTTAGGTACAAGGTTAAATAATACTGTTTTAGGTCAGAAATTG ACTGAAGAGAAAATAGGAGAAATCGATAACCCACTACCAAGGTATGGTATGGCATCTAGG TACTGTATAACGGGCAAGATAGGTGATTTTTTCAACAAACAGTTTGTACTCTCTAGAGGT CAATTTACTTCAGAAGAGGTAGATAGTCAAGGT…	GTGTCTTTAATAAGAAGTTTAGTGGATGGAGATCTTGATGGTTTTAGACAAGAGTTTGAA TCCTTTTTAGATCAATGTCCATTTTTCTTGTATCATGTAAGTACAGGACGATCAGAAATA CTGTAGCATCTGACAACTTGCTGTCCGTCACGATAAACAGCGACTTTTAGGTTCCCTGTA TTTCTATTTCTACCACCTGTATCAATACCATGATTATCAAAACGAAAATACACTCTCTCA TTTGCTTTTAAGATATTAGCATCATGAGCAGTAGCAAACATACTGAAAAAGAATACAGGA AGGAAACGTCCTAATAGTGATGGGTTAAGGTTCAGTACAAGGGAAAGAAATGCTCTAGTG CGAGAGATTAGAGGGCAAAATCCAAATTTAAGG…
Hymenoptera	Acromyrmex_echinatior	Acromyrmex_echinatior_pair2	II	1367	2217	complete	complete	1 frameshift	-	1 deletion ATA>TA	-	1	-	ATGCCAAGAAAAACAGAACGTCATGCTACAGTACTTATAAGTTACAAAGTGTTATTGAAC ATACAGATTCTAAAATTGCTGCTGAAAGGCGTTTAGCGATTGAAAGATGGGTGAAAACCT ACATTGAACAAATAGAGTATTTAGAAGATAGTGAGTGGCAATTCTTATACAACATATTTC GCGATGAAAGTTGCTGGTCGGATACAAAATTAAATAATCACATCCTAGGACAGAAGCTAA CTGAGAAAAAAATAGATGAAATAGAGAATCCATTTTGTAGGTATAACATGGCTTGTAGGT ATTGTGTGGTAGATAAAGTTTATCCGCTCTTTCAAGAGCAATTTGAGTCTTACAAAGGTA GAGTCTCTCCCGGTGCAGTAGACATGGATGGTA…	ATGCATAACAATGGTGAAAATATTGGACTGATTAGAAGTTTGTTAAACGGAAATTGCCAA GAGTTTGTAGAAAGGTTTGAATCTTTCTTGGATCAGCGTCCATCTTTTTTGCACTCGGTG GGTAAGGATCGCTTTTTTCCTGCATTCTTTTTTGGTATGTTTGCTACTGTGTTTGATTCT GATGTTGCAGATAATGAAAAAATTTATTTTCGTCTTGACAACAATCCGAATGAACCTAGA AAAGGAAACTTAAAGGTTGCTGTATTAACTAATGACAGAGATAGAAGAGGCTACGGAATT GTAAGATGTTTTACTATTGCCGATAGACAAAATAGTTTTGGTTCAAGATTTAGTCAGCAA GAGAAATTGTGGATAGAGAATAATTTACAACAG…
Hymenoptera	Ceratina_calcarata_1	Ceratina_calcarata_pair1	II	1365	2265	complete	complete	-	-	-	-	-	-	ATGCCAAAAAAGATGGAGCGTCATGCTGCAGTGCTTAGTAAGTTAAAGAGTGTTATTCAA CATACAGATTCCAAGGTCATGGCTGAAAGGCGTTCAGCTATTGAAAGATGGGTAAAAACT TACATTAGGCAGGTAGAATATCTTAAAGATGATAAGCTACAATTCTTATACAACATATTT CGCGATGAAAGTTGTTGGTCAGGTACAAGATTGAACAATACAATCTTAGGACAGAGGTTT ACTGAAGAAAAAATAGGCGAAATAAAGAACCCTCTTCCTATATATGATATGGCATGTCGA TACTGCGTGATAGATAAAATTCCTTTGCTCTTTCAGAAGCAGTTTGAATCTTACAAAAGT AGCTTCTCTTCTGAAGAGATAGATGATGATGGT…	ATGCATGGGTTAGTTAGAAGTTTAATAAATGGAAATTGTGGAGAATTCACGGAAAAGTTT GAATATTTCTTGGATTCATGTCCATCTTTTCTGCATTCAGTTGGCAAAGATCACTTTTTT CCTGCGTTCTTTTTTGGCATGTTTGCTACTGCACATGATTCTGGTGTTGCAAACAATGAT GAAAGAATCTTCTTTCGTTTTGATAATGATCCAGGTAGTCCTGGAAGGGGAAATCTAAAG GTTGCAATTCTAACAACTGATGGAAATAACAGAAGAGTTGTAAGGTGCTATACTATTGCT GACAGAGAGAATAGCTACGGTTCTAGGTTTAGCCAGCAGGAAAGGGAGCAGCTGGAAGGT ATCCTGCGAGATGAAGAGCTTGAATGGCAAGAG…
Hemiptera	Gerris_buenoi_1	Gerris_buenoi_pair1	II	1368	2235	complete	complete	-	-	-	-	-	-	ATGCCAAGGAAGACAGATCGTCATGCTGCGGTACTTAATAAGTTAAAGAGTGTTATTCAA CATGCAGATTCTAAGGTTGCTGCTGAAAGGCGTTTAGCTGTTGAAAGATGGGTGAAAACT TATATTAAGCAAGTAGAATACCTTAAAGATGATAAACTACAATTCTTATACAACATATTC CGCGATGAAAGTTGCTGGTCAGGTACAAGATTGAACAATACAATCTTAGGACAGAGGTTT ACTGAAGAAAAAACAGGTGGAATAGAAAACCCACTTTCCAGGTATGATATGGCATGTCGA TACTGTGTAATAGATAAAATTCAATCGCTCTTTCAGAGGCAACTTGAGTCTTACAAAAGT AGCTTCTCTTCCAAAGAGGTGGATGATGATGGT…	ATGCATGGATTAATTGGAAGTTTGATAAATGGGAGCTGCAATGAGTTTACAGAAGAGTTT GAGTATTTTCTGGATTCATGTCCATCTTTTTTGCATTCTGTTGGTAAGGATCGTTTCTTT CCTGCATTCTTTTTTGGCATGTTTGCTACTGCACATGATTCTGGTGTTGCAAACAATGAT GAAAGAATCTTCTTTCGTTTTGATAATGATCCAGTTAGTTCTGGAAGGGGGAATCTAAAG GTTGCAGTTCTAACAACTGATGGAAATAACAGAAGAGCTGTAAGGTGCTATACTATTGCT GACAGAGAGAATAGCTACGGTTCTAGGTTTAGCCAACAGGAAAGGGAGCAGGTGGAGGGT ATCCTGCAAGATGAAGAGCTAGAATGGCAAGAG…
Diptera	wAna	wAna_pair1	II	-	2264	partial	complete	? (partial)	1 frameshift	-	deletion TT(T)GAT>TTTAG	-	1	TTCCGATTAAGCGTGCGCTTGCAGGATTGATTGTCGATTGGCAACTTGGTTGTACAAAAA AGGAAGAGGTGTTAAAGGTACTACAGTTTGCCAAAGAGTTTTGTGCAGTTGAAAGTTTTA TGTATTTTAAAAAATCTGTTGTTGATAACCTAAAAATGGTTGGTAGGGATGGTATGAGAA AAAATATAGACTATGGTAAATTAGCAGAAAAGTTGTTTGCTGAATTAGATACGGTATCCG TGCCTAACGGAAGAGGTGATTTTGGTGGAGCTGGTGACCCACAGTCTACACTAGGAAGCA CTGAAGTTAGTAGTTTTTCTGGTCGCAATAAGTAG	ATGCATGGGTTAGTTAGAAGTTTAATAAATGGAAATTGTGGAGAATTCACGGAAAAGTTT GAATATTTCTTGGATTCATGTCCATCTTTTCTGCATTCAGTTGGCAAAGATCACTTTTTT CCTGCGTTCTTTTTTGGCATGTTTGCTACTGCACATGATTCTGGTGTTGCAAACAATGAT GAAAGAATCTTCTTTCGTTTTGATAATGATCCAGGTAGTCCTGGAAGGGGAAATCTAAAG GTTGCAATTCTAACAACTGATGGAAATAACAGAAGAGTTGTAAGGTGCTATACTATTGCT GACAGAGAGAATAGCTACGGTTCTAGGTTTAGCCAGCAGGAAAGGGAGCAGCTGGAAGGT ATCCTGCGAGATGAAGAGCTTGAATGGCAAGAG…
Diptera	wAna	wAna_single2	II	1333	-	complete	absent (end of contig)	-	-	-	-	-	-	ATGCCAAAAAAGATGGAGCGTCATGCTGCAGTGCTTAGTAAGTTAAAGAGTGTTATTCAA CATACAGATTCCAAGGTCATGGCTGAAAGGCGTTCAGCTATTGAAAGATGGGTAAAAACT TACATTAGGCAGGTAGAATATCTTAAAGATGATAAGCTACAATTCTTATACAACATATTT CGCGATGAAAGTTGTTGGTCAGGTACGAGATTGAACAATACAATCTTAGGACAGAGGTTT ACTGAAGAAAAAATAGGCGAAATAAAGAACCCTCTTCCTATATATGATATGGCATGTCGA TACTGCGTGATAGATAAAATTCCTTTGCTCTTTCAGAAGCAGTTTGAATCTTACAAAAGT AGCTTCTCTTCTGAAGAGATAGATGATGATGGT…	-
Diptera	wBic	wBic_pair1	II	1386	2417	complete	complete	-	3 frameshifts	-	1 deletion + 2 insertions	-	3	ATGCCAAGGAAAAAAGTAGAACGTCACGCTACAATACTTAAGAAGCTACAAGATAATGTT AGACATACGGATTCTAATATTACTGCTGGAAGGCGCTTAACTATTGAAAGGTGGGTAAAA ACCTATATGAGACAGGTAGAATATCTTAAAGATGATGGGTTACAATTTTTATACAATGTA TTCCAAGATGAAAGTTGTTGGTCAGGTATGAAATTGAATAATGTAACGTTAGGTCAGAAA CTAGTTGAAGAAAAAGTAGGTGGAATAAAGAATCCACTTTCTAGATATGATATGGCATGC AGGTATTGTGTGATAGATAAAATTCCTCGGCTTTTTGAGGAGAAGTTTGAATTTCATAAG GGTAGGTTTTCTCCTGATGCAGTAGATAGTGAT…	ATGCATGGTAACGGTGAAAACATTGGGTTAATGAGAAGTATGTTAAATGGAAATTGCCAA GGTTTTGTGGAAAGGTTTGAATCTTTTTTAGATCAGAGTCCATCTTTTTTACATTCTGTC GGTAAAGACCGTTTCTTTCCTGCATTTTTTTTCGGTATGTTTGCTACTGCACATGATTCT GATGTTGCAAACAATAATGAAAGGATTTTTTTCGCTTTGATAATAATCCAGATAATCATA GAAGGGGAAATTTAAAGGTTGCTGTTCTAACTAATGAGGTAGATCAAAGAAATAACAGAG TTGTAAGGTGTTACACTATTGCTGATAGGCAAAACAGTTTTGGCTCAAGATTTAGTGAAG AAGAGAGGCAGTGGGTAGAAGACGAGCTGCAGA…
Diptera	wRi	wRi_pair2*	II	1371	2265	complete	complete	-	-	-	-	-	-	ATGCCAAAAAAGATGGAGCGTCATGCTGCAGTGCTTAGTAAGTTAAAGAGTGTTATTCAA CATACAGATTCCAAGGTCATGGCTGAAAGGCGTTCAGCTATTGAAAGATGGGTAAAAACT TACATTAGGCAGGTAGAATATCTTAAAGATGATAAGCTACAATTCTTATACAACATATTT CGCGATGAAAGTTGTTGGTCAGGTACGAGATTGAACAATACAATCTTAGGACAGAGGTTT ACTGAAGAAAAAATAGGCGAAATAAAGAACCCTCTTCCTATATATGATATGGCATGTCGA TACTGCGTGATAGATAAAATTCCTTTGCTCTTTCAGAAGCAGTTTGAATCTTACAAAAGT AGCTTCTCTTCTGAAGAGATAGATGATGATGGT…	ATGCATGGGTTAGTTAGAAGTTTAATAAATGGAAATTGTGGAGAATTCACGGAAAAGTTT GAATATTTCTTGGATTCATGTCCATCTTTTCTGCATTCAGTTGGCAAAGATCACTTTTTT CCTGCGTTCTTTTTTGGCATGTTTGCTACTGCACATGATTCTGGTGTTGCAAACAATGAT GAAAGAATCTTCTTTCGTTTTGATAATGATCCAGGTAGTCCTGGAAGGGGAAATCTAAAG GTTGCAATTCTAACAACTGATGGAAATAACAGAAGAGTTGTAAGGTGCTATACTATTGCT GACAGAGAGAATAGCTACGGTTCTAGGTTTAGCCAGCAGGAAAGGGAGCAGCTGGAAGGT ATCCTGCGAGATGAAGAGCTTGAATGGCAAGAG…
Diptera	wSpc	wSpc_pair2	II	1080	2265	complete	complete	5' end truncation	-	transposase insertion on 5' end	-	1	-	ATGACTTTTTTGTTGACTAACAAGACGGTATCTTTGCTCTTTCAGAAGCAGTTTGAATCT TACAAAAGTAGCTTCTCTTCTGAAGAGATAGATGATGATGGTAAGCCTGCAACTAGCAAT AACAAATATGTAAAGAGTGAGTTGTTGGGTTATATGAAGAGTCAAGACCCTGTATTTAGC TTTTGGGTTGATAAAAAATCTGGAGAATTTAAGAAGCATGTCAGCGCAACAGAAGGATTT AAGAAAGCTATAGAACTTAAGTGGAGCGAAGGAGTAGAATATTTTTATAGCCTTCTAAAT GAAAAAGAAAGAGAAAGAGAAAGGAAAATTACTGATGCAGTTACTATATTATCCTCTGTT CAATGTGACCATAATGGTGCTGTTACTTTAGAC…	ATGCATGGGTTAGTTAGAAGTTTAATAAATGGAAATTGTGGAGAATTCACGGAAAAGTTT GAATATTTCTTGGATTCATGTCCATCTTTTCTGCATTCAGTTGGCAAAGATCACTTTTTT CCTGCGTTCTTTTTTGGCATGTTTGCTACTGCACATGATTCTGGTGTTGCAAACAATGAT GAAAGAATCTTCTTTCGTTTTGATAATGATCCAGGTAGTCCTGGAAGGGGAAATCTAAAG GTTGCAATTCTAACAACTGATGGAAATAACAGAAGAGTTGTAAGGTGCTATACTATTGCT GACAGAGAGAATAGCTACGGTTCTAGGTTTAGCCAGCAGGAAAGGGAGCAGCTGGAAGGT ATCCTGCGAGATGAAGAGCTTGAATGGCAAGAG…
Diptera	wSuz	wSuz_pair1	II	-	2265	partial	complete	-	-	-	-	-	-	GTATCTTTGCTCTTTCAGAAGCAGTTTGAATCTTACAAAAGTAGCTTCTCTTCTGAAGAG ATAGATGATGATGGTAAGCCTGCAACTAGCAATAACAAATATGTAAAGAGTGAGTTGTTG GGTTATATGAAGAGTCAAGACCCTGTATTTAGCTTTTGGGTTGATAAAAAATCTGGAGAA TTTAAGAAGCATGTCAGCGCAACAGAAGGATTTAAGAAAGCTATAGAACTTAAGTGGAGC GAAGGAGTAGAATATTTTTATAGCCTTCTAAATGAAAAAGAAAGAGAAAGAGAAAGGAAA ATTACTGATGCAGTTACTATATTATCCTCTGTTCAATGTGACCATAATGGTGCTGTTACT TTAGACTTTTGTCTTAGTAAAATGAGCGATCAA…	ATGCATGGGTTAGTTAGAAGTTTAATAAATGGAAATTGTGGAGAATTCACGGAAAAGTTT GAATATTTCTTGGATTCATGTCCATCTTTTCTGCATTCAGTTGGCAAAGATCACTTTTTT CCTGCGTTCTTTTTTGGCATGTTTGCTACTGCACATGATTCTGGTGTTGCAAACAATGAT GAAAGAATCTTCTTTCGTTTTGATAATGATCCAGGTAGTCCTGGAAGGGGAAATCTAAAG GTTGCAATTCTAACAACTGATGGAAATAACAGAAGAGTTGTAAGGTGCTATACTATTGCT GACAGAGAGAATAGCTACGGTTCTAGGTTTAGCCAGCAGGAAAGGGAGCAGCTGGAAGGT ATCCTGCGAGATGAAGAGCTTGAATGGCAAGAG…
Diptera	Anopheles_species_A	Anopheles_species_A_pair1	III	1472	2094	complete	complete	1 frameshift + 2 stop codons	3 stop codons	1 deletion + substitution AAA>TAA + substitution TCA>TGA	substitution TTA>TAA + substitution CAA>TAA + substitution CAA>TAA	3	3	ATGACAAAAAGTAAAACTAAACGTGGAACGGAAGATTTGAAGGGTAATGTAGACCAAAGC AAAAGATCTCGTCTCAGTTCTGATCCTAAAAAAATAAAGAGATTATCTCTAGCAAAGTAA TAAGTAAGCTGAAGGATGTTGTTAAAGGTGATAGAACTTCAGCTATTGAGGAATGGGTCA AGGCTCACCCTGTAACAGTAGAGGGTCTAACCGTTGAGCAATCGGACCTCTTATGTAATG CGTTTCGTGATGAATCTTGTTGGTCAGGTGCGACACTAGATATTGCTTAATTGGTAGGAG AATTAGCTAAATCAGGTGTGTTGAACCCATTTGCTATATATAAAATAGCATGTATTGAGT GTGTAGAGAGTGAAATTAAGCAACTATTTGACA…	ATGCATGGTAATGGTGAAGATCATGAATTAGTTAGAGATTTCTTAAATGGAAATTGTACT GAATTCAGTAGGAAGTTTGGGGATTTTTAAAACAATTGTCCATCTTTTTTGCATTCTGCC AATAAGCACGGCTTTTTTCCTACATTCTTCTTTGGCATGTTTGCTACTGCACATGATTCT AGTATTGCAGATCCAAATGATGAAAGAATTTATTTTCGTTTTGACGGTTGTGGAAATCTG AAAGTTGCAGTTCTTACTAATGAAGAAGATAGAAGAATAGTAAGGTGTTATACTATTGCT GATAATGAGAACAGCCCTGGGTCAAGGTTTAGTGCAGAAGAGAAGCAGCAGGTAGAAGAA AATCTTCCACAAGAATTACAGGAAGGTGAGGAT…
Hymenoptera	Biorhiza_pallida_1	Biorhiza_pallida_pair1	III	1473	2091	complete	complete	-	-	-	-	-	-	ATGCCAAAAAGTAAAACTAAACGTGGAACGGAAGATTTGAAGGGTAATGCAGGCCCAAGC AAAAGATCTCGTCTCAGTTCTGATCCTAAAAAAAATAAAGAGATTATCTCTAGCAAAGTA ATAAGTAAGCTGAAGGATGTTGTTAAAGGTGATAGAACTTCAGCTATTGAGGAATGGGTC AAGGCTCACCCTGTAACAGTAGAGGGTCTAACCGTTGAGCAATCGGACCTCTTATGTAAT GCGTTTCGTGATGAATCTTGTTGGTCAGGTGCGACACTAGATGTTGCTAAATTGGTAGGA GAATTAGCTAAATCAGGTGTGTTGAATCCATTTGCTATATATAAAATAGCATGTATTGAG TGTGTAGAGAGTGAAATTAAGCAATTATTTGAC…	ATGCATGGTAGTAATGAAGATCGTGAATTAGTTAGGGCTTTATTAAGTGGAGGTTGTGAT GAGTTTAGTAGACAATTTGTAGGTTTTTTAAACAACTGTCCATCTTTTTTGCATTCGGCT AATAAGCCTGGCTTTTTTCCTACATTCTTTTTTGGTATGTTTTCTACTGCACATGATGCA GGTATATTAGTTGAAGATGAAAGAGTCTATTTTCGTTTTGACAATTATGGAAATCTAAAA GTTGCTGTTCTCACTAATAAAGAAAATAGAAGAATAGTCAGGTGTTATACTGTTGCTGAT AATGAGAACAGCCCTGGGTCAAGGTTTAGTGCAGAAGAGAAGCAGCAGGTAGAAGAGAAT CTTCCACAAGAATTACAGGAAGATGAGGATCTG…
Hymenoptera	Ceratina_calcarata_1	Ceratina_calcarata_pair2	III	1473	-	complete	partial	-	3 stop codon + 1 frameshift	-	substitution TTA>TGA + 8 bp deletion + unknown (3' end too divergent)	-	>=3	ATGCCAAAAAGTAAAACTAAACGTGGAACGGAAGATTTGAAGGGTAATGCAGGCCCAAGC AAAAGATCTCGTCTCAGTTCTGATCCTAAAAAAAATAAAGAGATTATCTCTAGCAAAGTA ATAAGTAAGCTGAAGGATGTTGTTAAGGGTGATAGAACTTCAGCTATTGAGGAATGGGTC AAGGCTCACCCTGTAACAGTAGAGGGTCTAACCGTTGAGCAATCGGACCTCTTATGTAAT GCGTTTCGTGATGAATCTTGTTGGTCAGGTGCGACACTAGATGTTGCTAAATTGGTAGGA GAATTAGCTAAATCAGGTGTGTTGAATCCATTTGCTATATATAAAATAGCATGTATTGAG TGTGTAGAGAGTGAAATTAAGCAATTATTTGAC…	ATGCATAGTAATAGTGAAGATCGTGAATTAGTTAGGGCTTTATTAAGTGGAGGTTGTGAT GAGTTTAGTAGACAATTTGTAGGTTTTTTAAACAACTGTGCATCTTTTTTGCATTCGGCT AATAAGCCTGGCTTTTTTCCTACATTCTTCTTTGGTATGTTTTCTACCGCACATGATGCA GGTATGTTAGTTGAAGGTGAAAGAGTCTATTTTCGTTTTGACAATTGTGGAAATCTAAAA GTTGCTGTTCTCACTAATGAAGAAAATAGAAGAATAGTCAGGTGTTATACTGTTGCTGAT AATGAGAACAGCCCTGGATCAAGGTTTAGCGAAGAAGAGAAGCAGTGGGTAGCAGAGAAT CTTCCACAAGAATTACAGGAAGGTGAGGATCTG…
Coleoptera	Diploeciton_nevermanni	Diploeciton_nevermanni_pair1	III	1473	2091	complete	complete	-	-	-	-	-	-	ATGCCAAAAAGTAAAACTAAACGTGGAACGGAAGATTTGAAGGGTAATGCAGGCCCAAGC AAAAGATCTCGTCTCAGTTCTGATCCTAAAAAAAATAAAGAGATTATCTCTAGCAAAGTA ATAAGTAAGCTGAAGGATGTTGTTAAAGGTGATAGAACTTCAGCTATTGAGGAATGGGTC AAGGCTCACCCTGTAACAGTAGAGGGTCTAACCGTTGAGCAATCGGACCTCTTATGTAAT GCGTTTCGTGATGAATCTTGTTGGTCAGGTGCGACACTAGATGTTGCTAAATTGTTAGGA GAATTAGCTAAATCAGGTGTGTTGAATCCATTTGCTATATATAAAATAGCATGTATTGAG TGTGTAGAGAGTGAAATTAAGCAATTATTTGAC…	ATGCATGGTAATAATGAAGATCGTGAATTAGTTAGGGCTTTATTAAGTGGAGGTTGTGAT GAGTTTAGTAGACAATTTGTAGGTTTTTTAAACAACTGTCCATCTTTTTTGCATTCGGCT AATAAGCCTGGCTTTTTTCCTACATTCTTTTTTGGTATGTTTTCTACTGCACATGATGCA GGTATATTAGTTGAAGATGAAAGAGTCTATTTTCGTTTTGACAATTATGGAAATCTAAAA GTTGCTGTTCTCACTAATAAAGAAAATAGAAGAATAGTCAGGTGTTATACTGTTGCTGAT AATGAGAACAGCCCTGGGTCAAGGTTTAGTGCAGAAGAGAAGCAGCAGGTAGAAGAGAAT CTTCCACAAGAATTACAGGAAGATGAGGATCTG…
Coleoptera	Diploeciton_nevermanni	Diploeciton_nevermanni_pair3	III	1392	2094	complete	complete	-	1 stop codon	-	1 substitution TCG>TAG	-	1	ATGCCAAGATGGACAGATCGCCATGCTACAATACTTAAGAAATTACAGAATATCATTAAA CATCCAGATTCTAATATTGCTGCTGGAAGGCGTTTAGCTATCGAAAAATGGGTAAGAACC TATACTGGAGAGGTAGAATATCTTAAAGATGATGAGCTACAGTTCTTATACAACGTATTT CGTGATGAGAATTGTTGGTCAGGTACAAGGTTAAACACTGCTACTCTAGGAAGAATGTTA ACTGAAGAAGAAATAGATGAAGTAAAGAATCCACTTTGCAAATACAATATGGCTTGTAGG TACTGTATGATAGATAAAATTCATCCACTGTTTCAGAAGCAACTTGAATCTTACAAAAGT GGCTTCTCTTCTGAAGAAGTAGACGATGATGGT…	ATGCGAAATAATGATGAAGATACTGAATTAATTCAAGATTTGTTAAATGGAGATTGTGAT GAGCTAAATAGAAAAGTCGGACTTTTTTTAGACCAGTGTCCATCTTTTTTACACTAGGTT GGTAGGAGTCGTTTTTTTCCTGCATTCTTCTTCGGTATGTTTGCTACTGCATTTGATTCT GGTATTATAGATTTTGACCCTGATATTGCAAATGGTGAAAGAATTTACTTTCGTTTTGAT AATTATGATAATGGAAAAGGAAATCTAAAAGTTGCTGTTCTAACTAATGACGTAGATGAA GATGGCATGAGAATAGTAAGGTGCTACACTATTGCTGATAATCAGAACAGTCCTGGATCA AGATTCAGTGAAGAAGAAAGGCTATGGATAGAA…
Hymenoptera	Diplolepis_spinosa_1	Diplolepis_spinosa_pair1	III	1473	2091	complete	complete	-	-	-	-	-	-	ATGCCAAAAAGTAAAACTAAACGTGGAACGGAAGATTTGAAGGGTAATGCAGGCCCAAGC AAAAGATCTCGTCTCAGTTCTGATCCTAAAAAAAATAAAGAGATTATCTCTAGCAAAGTA ATAAGTAAGCTGAAAGATGTTGTTAAAGGTGATAGAACTTCAGCTATTGAGGAATGGATC AAGGCTCACCCTGTAACAGTAGAGGGTCTAACCGTTGAGCAATCGGACCTCTTATGTAAT GCGTTTCGTGATGAATCTTGTTGGTCAGGTGCGACACTAGATGTTGCTAAATTGTTAGGA GAATTAGCTAAATCAGGTGTGTTGAATCCATTTGCTATATATAAAATAGCTTGTATTGAG TGTGTAGAGAGTGAAATTAAGCAATTATTTGAC…	ATGCATGGTAATAGTGAAGATCGTGAATTAGTTAGGGCTTTATTAAGTGGAGGTTGTGAT GAGTTTAGTAGACAATTTGTAGGTTTTTTAAACAACTGTCCATCTTTTTTGCATTCGGCT AATAAGCCTGGCTTTTTTCCTACATTCTTTTTTGGTATGTTTTCTACTGCACATGATGCA GGTATATTAGTTGAAGATGAAAGAGTCTATTTTCGTTTTGACAATTGTGGAAATCTAAAA GTTGCTGTTCTCACTAATAAAGAAAATAGAAGAATAGTCAGGTGTTATACTGTTGCTGAT AATGAGAACAGCCCTGGATCAAGGTTTAGTGCAGAAGAGAAGCAGCAGGTAGAAGAGAAT CTTCCACAAGAATTACAGGAAAATGAGGATCTA…
Hemiptera	Gerris_buenoi_1	Gerris_buenoi_pair2	III	1473	2091	complete	complete	-	-	-	-	-	-	ATGCCAAAAAGTAAAACTAAACGTGGAACGGAAGATTTGAAGGGTAATGCAGGCCCAAGC AAAAGATCTCGTCTCAGTTCTGATCCTAAAAAAAATAAAGAGATTATCTCTAGCAAAGTA ATAAGTAAGCTGAAAGATGTTGTTAAAGGTGATAGAACTTCAGCTATTGAGGAATGGATC AAGGCTCACCCTGTAACAGTAGAGGGTCTAACCGTTGAGCAATCAGACCTCTTATGTAAT GCGTTTCGTGATGAATCTTGTTGGTCAGGTGCGACACTAGATGTTGCTAAATTGTTAGGA GAATTAGCTAAATCAGGTGTGTTGAATCCATTTGCTATATATAAAATAGCTTGTATTGAG TGTGTAGAGAGTGAAATTAAGCAATTATTTGAC…	ATGCATGGTAATAGTGAAGATCGTGAATTAGTTAGGGCTTTATTAAGTGGAGGTTGTGAT GAGTTTAGTAGACAATTTGTAGGTTTTTTAAACAACTGTCCATCTTTTTTGCATTCGGCT AATAAGCCTGGCTTTTTTCCTACATTCTTTTTTGGTATGTTTTCTACTGCACATGATGCA GGTATATTAGTTGAAGATGAAAGAGTCTATTTTCGTTTTGACAATTATGGAAATCTAAAA GTTGCTGTTCTCACTAATAAAGACAATAGAAGAATAGTCAGGTGTTATACTGTTGCTGAT AATGAGAACAGCCCTGGGTCAAGGTTTAGTGCAGAAGAGAAGCAGCAGGTAGAAGAGAAT CTTCCACAAGAATTACAGGAAGATGAGGATCTG…
Hemiptera	Maconellicoccus_hirsutus	Maconellicoccus_hirsutus_pair1	III	1473	2091	complete	complete	-	-	-	-	-	-	ATGCCAAAAAGTAAAACTAAACGTGGAACGGAAGATTTGAAGGGTAATGCAGGCCCAAGC AAAAGATCTCGTCTCAGTTCTGATCCTAAAAAAAATAAAGAGATTATCTCTAGCAAAGTA ATAAGTAAGCTGAAGGATGTTGTTAAAGGTGATAGAACTTCAGCTATTGAGGAATGGGTC AAGTCTCACCCTGTAACAGTAGAGGGTCTAACCGTTGAGCAATCGGACCTCTTATGTAAT GCGTTTCGTGATGAATCTTGTTGGTCAGGTGCGACACTAGATGTTGCTAAATTGGTAGGA GAATTAGCTAAATCAGGTGTGTTGAATCCATTTGCTATATATAAAATAGCATGTATTGAG TGTGTAGAGAGTGAAATTAAGCAATTATTTGAC…	ATGCATGGTAATAATGAAGATCGTGAATTAGTTAGGGCTTTATTAAGTGGAGGTTGTGAT GAGTTTAGTAGACAATTTGTAGGTTTTTTAAACAACTGTCCATCTTTTTTGCATTCGGCT AATAAGCCTGGCTTTTTTCCTACATTCTTTTTTGGTATGTTTTCTACTGCACATGATGCA GGTATATTAGTTGAAGATGAAAGAGTCTATTTTCGTTTTGACAATTGTGGAAATCTAAAA ATTGCTGTTCTCACTAATGAAGAAAATAGAAGAATAGTCAGGTGTTATACTGTTGCTGAT AATGAGAACAGCCCTGGATCAAGGTTTAGTGCAGAAGAGAAGCAGCAGGTAGAAGAGAAT CTTCCACAAGAATTACAGGAAGATGAGGATCTG…
Lepidoptera	Pararge_aegeria	Pararge_aegeria_pair2	III	1473	2091	complete	complete	-	-	-	-	-	-	ATGCCAAAAAGTAAAACTAAACGTGGAACGGAAGATTTGAAGGGTAATGCAGGCCCAAGC AAAAGATCTCGTCTCAGTTCTGATCCTAAAAAAAATAAAGAGATTATCTCTAGCAAAGTA ATAAGTAAGCTGAAGGATGTTGTTAAAGGTGATAGAACTTCAGCTATTGAGGAATGGGTC AAGGCTCACCCTGTAACAGTAGAGGGTCTAACCGTTGAGCAATCGGACCTCTTATGTAAT GCGTTTCGTGATGAATCTTGTTGGTCAGGTGCGACACTAGATGTTGCTAAATTGGTAGGA GAATTAGCTAAATCAGGTGTGTTGAATCCATTTGCTATATATAAAATAGCATGTATTGAG TGTGTAGAGAGTGAAATTAAGCAATTATTTGAC…	ATGCATGGTAATAATGAAGATCGTGAATTAGTTAGGGCTTTATTAAGTGGAGGTTGTGAT GAGTTTAGTAGACAATTTGTAGGTTTTTTAAACAACTGTCCATCTTTTTTGCATTCGGCT AATAAGCCTGGCTTTTTTCCTACATTCTTTTTTGGTATGTTTTCTACTGCACATGATGCA GGTATATTAGTTGAAGATGAAAGAGTCTATTTTCGTTTTGACAATTATGGAAATCTAAAA GTTGCTGTTCTCACTAATAAAGAAAATAGAAGAATAGTCAGGTGTTATACTGTTGCTGAT AATGAGAACAGCCCTGGGTCAAGGTTTAGTGCAGAAGAGAAGCAGCAGGTAGAAGAGAAT CTTCCACAAGAATTACAGGAAGATAAGGATCTG…
Diptera	wAlbB	wAlbB_pair2	III	1473	2091	complete	complete	-	-	-	-	-	-	ATGCCAAAAAGTAAAACTAAACGTGGAACGGAAGATTTGAAGGGTAATGCAGGCCCAAGC AAAAGATCTCGTCTCAGTTCTGATCCTAAAAAAAATAAAGAGATTATCTCTAGCAAAGTA ATAAGTAAGCTGAAGGATGTTGTTAAAGGTGATAGAACTTCAGCTATTGAGGAATGGGTC AAGTCTCACCCTGTAACAGTAGAGGGTCTAACCGTTGAGCAATCGGACCTCTTATGTAAT GCGTTTCGTGATGAATCTTGTTGGTCAGGTGCGACACTAGATGTTGCTAAATTGGTAGGA GAATTAGCTAAATCAGGTGTGTTGAATCCATTTGCTATATATAAAATAGCATGTATTGAG TGTGTAGAGAGTGAAATTAAGCAATTATTTGAC…	ATGCATGGTAATAATGAAGATCGTGAATTAGTTAGGGCTTTATTAAGTGGAGGTTGTGAT GAGTTTAGTAGACAATTTGTAGGTTTTTTAAACAACTGTCCATCTTTTTTGCATTCGGCT AATAAGCCTGGCTTTTTTCCTACATTCTTTTTTGGTATGTTTTCTACTGCACATGATGCA GGTATATTAGTTGAAGATGAAAGAGTCTATTTTCGTTTTGACAATTATGGAAATCTAAAA GTTGCTGTTCTCACTAATAAAGAAAATAGAAGAATAGTCAGGTGTTATACTGTTGCTGAT AATGAGAACAGCCCTGGGTCAAGGTTTAGTGCAGAAGAGAAGCAGCAGGTAGAAGAGAAT CTTCCACAAGAATTACAGGAAGATGAGGATCTG…
Hemiptera	wDi	wDi_single	III	-	2093	absent (transposase)	complete	Note: absent (transposase instead)	1 frameshift	Note: absent (transposase instead)	deletion GG(G)TTT>GGTTT	-	1	-	ATGCATGGTAATAATGAAGATCGTGAATTAGTTAGGGCTTTATTAAGTGGAGGTTGTGAT GAGTTTAGTAGACAATTTGTAGGTTTTTTAAACAATTGTCCATCCTTTTTGCATTCAGCT AATAAGCCTGGCTTTTTTCCTGCATTCTTTTTTGGTATGTTTTCTACTGCACATGATGCA GGTATTTTAGGTGAAGATGAAAGAGTCTATTTTCGTTTTGACGGTTGTGGAAATCTGAAA GTTGCAGTTCTTACTAATGAAGAAGATAGAAGAATAGTAAGGTGTTATACTATTGCTGAT AATGAGAACAGCCCTGGGTCAAGGTTTAGTGCAGAAGAGAAGCAGCAGGTAGAAGAAAAT CTTCCACAAGAATTACAGGAAGGTGAGGATCTG…
Diptera	wNeo	wNeo_pair1	III	1473	2054	complete	complete	-	1 frameshift (same as wOrie_pair1)	-	43 bp deletion	-	1	ATGCCAAAAAGTAAAACTAAACGTGGGACGGAAGATTTGAAGGGTAATGTAGGCCCAAGC AAAAGATCTCGTCTCAGTTCTGATTCTGAAGAAGATAAAGAGATTATCTCTAGCAAAGTA ATAAGTAAGCTGAAGGATGTTGTTAAAGGTGATAGAACTTCAGCTATTGAGGAATGGGTC AAGGCTCACCCTGTAACAGTAGAGGGTCTAACCGTTGAGCAATCGGACCTCTTATGTAAT GCGTTTCGTGATGAATCTTGTTGGTCAGGTATAGAGTTAAATCCTGCTAGATTGGTGAAA GAGTTGGCCAGGTTAGATGTATTGGATCCTTTTGCTATCTATGAAATAGCATGTATTGAA TGTGTGAAGAGTGAAATTAGGCAACTATTCAAC…	ATGCATGGTAATGGTGAAGATGATGAATTAGTTAGGGATTTATTAAATGGAAATTGTACT GAGTTCAGTGGGAAGTTTGAGGATTTTTTAAACAATTGTCCATCTTTTTTGCATTCTGCT AATAAGCACGGCTTTTTTCCTGCATTCTTCTTTGGCATGTTTGCTACTGCACATGATTCT AGTATTGCAGATCCAAATGATGAAAGAATTTATTTTCGTTTTGACGGTTGTGGAAATCTG AAAGTTGCAGTTCTTACTAATGAAGAAGATAGAAGAATAGTAAGGTGTTATACTATTGCT GATAATGAGAACAGCCCTGGGTCAAGGTTTAGTGCAGAAGAGAAGCAGCAGGTAGAAGAA AATCTTCCACAAGAATTACAGGAAGATGAGGAT…
Hymenoptera	wNfe	wNfe_pair1	III	1473	2097	complete	complete	-	-	-	-	-	-	ATGCCAAAAAGTAAAACTAAACGTGGAACGGAAGATTTGAAGGGTAATGCAGGCCCAAGC AAAAGATCTCGTCTCAGTTCTGATTCTGAAGAAGATAAAGAGATTATCTCTAGCAAAGTA ATAAGTAAGCTGAAGGATGTTGTTAAAGGTGATAGAACTTCAGCTATTGAGGAATGGGTC AAGGCTCACCCTGTAACAGTAGAGGGTCTAACCGTTGAGCAATCGGACCTCTTATGTAAT GCGTTTCGTGATGAATCTTGTTGGTCAGGTATAGAGTTAAATCCTGCTAGATTGGTGAAA GAGTTGGCCAGGTTAGATATATTGGATCCTTTTGCTATCTATGAAATAGCATGTATTGAA TGTGTGAAGAGTGAAATTAGGCAACTATTCAAC…	ATGCATGGTAATGATGAAGATGATGAATTAGTTAGGGATTTATTAAATGGAAATTGTACT GAGTTCAGTGGGAAGTTTGAGGATTTTTTAAACAATTGTCCATCTTTTTTGCATTCTGCT AATAAGCACGGCTTTTTTCCTGCATTCTTCTTTGGCATGTTTGCTACTGCACATGATTCT AGTATTGCAGATCCAAATGATGAAAGAATTTATTTTCGTTTTGACGGTTGTGGAAATCTG AAAGTTGCAGTTCTTACTAATGAAGAAGATAGAAGAATAGTAAGGTGTTATACTATTGCT GATAATGAGAACAGCCCTGGGTCAAGGTTTAGTGCAGAAGAGAAGCAGCAGGTAGAAGAA AATCTTCCACAAGAATTACAGGAAGATGAGGAT…
Hymenoptera	wNfla	wNfla_pair2	III	1473	2097	complete	complete	-	-	-	-	-	-	ATGCCAAAAAGTAAAACTAAACGTGGAACGGAAGATTTGAAGGGTAATGCAGGCCCAAGC AAAAGATCTCGTCTCAGTTCTGATTCTGAAGAAGATAAAGAGATTATCTCTAGCAAAGTA ATAAGTAAGCTGAAGGATGTTGTTAAAGGTGATAGAACTTCAGCTATTGAGGAATGGGTC AAGGCTCACCCTGTAACAGTAGAGGGTCTAACCGTTGAGCAATCGGACCTCTTATGTAAT GCGTTTCGTGATGAATCTTGTTGGTCAGGTATAGAGTTAAATCCTGCTAGATTGGTGAAA GAGTTGGCCAGGTTAGATATATTGGATCCTTTTGCTATCTATGAAATAGCATGTATTGAA TGTGTGAAGAGTGAAATTAGGCAACTATTCAAC…	ATGCATGGTAATGATGAAGATGATGAATTAGTTAGGGATTTATTAAATGGAAATTGTACT GAGTTCAGTGGGAAGTTTGAGGATTTTTTAAACAATTGTCCATCTTTTTTGCATTCTGCT AATAAGCACGGCTTTTTTCCTGCATTCTTCTTTGGCATGTTTGCTACTGCACATGATTCT AGTATTGCAGATCCAAATGATGAAAGAATTTATTTTCGTTTTGACGGTTGTGGAAATCTG AAAGTTGCAGTTCTTACTAATGAAGAAGATAGAAGAATAGTAAGGTGTTATACTATTGCT GATAATGAGAACAGCCCTGGGTCAAGGTTTAGTGCAGAAGAGAAGCAGCAGGTAGAAGAA AATCTTCCACAAGAATTACAGGAAGATGAGGAT…
Hymenoptera	wNfla	wNfla_pair5	III	1404	2094	complete	complete	-	-	-	-	-	-	ATGGAGGATACAATGCCAAGATGGACAGATCGCCATGCTACAATACTTAAGAAATTGCAG AATATCATTAAACATCCAGATTCTAATATTGCTGCCGGAAGGCGTTTAGCTATTGAAAAA TGGGTAAAAACCTACACTAGAGAGGTAGAATATCTAAAAGATGATGAATTACAGTTCTTA TATAACGTATTTCGTGATGAGAATTGTTGGTCAAGTGCAAGGTTAAACACTGCTACTCTA GGAAGAATGTTAACTGAAGAAGAAATAGATGAAGTAAAGAATCCACTTTGCAGATACAAT ATGGCTTGTAGGTACTGTATGACAGATAAAATTCATCCACTATTTCAGAAGCAACTTGAG TCTTACAAAAGTGGCTTCTCTTCCGAAGAAGTA…	ATGCGAAATAATGATGAAGATACTGAATTAATTCAAGATTTGTTAAATGGAGATTGTGAT GAGCTAAATAGAAAAGTTGGACTTTTTTTAGACCAGTGTCCATCTTTTTTACACTCGGTT GGTAGGAGTCGTTTTTTTCCTGCATTCTTCTTCGGTATGTTTGCTACTGCATTTGATTCT GGTATTATAGATTTTGACCCTGATATTGCAAATGGTGAAAGAATTTACTTTCGTTTTGAT AATTATGATAATGGGAAAGGAAATCTAAAAATTGCTGTTCTAACTAATGACGTAGATGAA GATGGCATGAGAATAGTAAGATGCTACACTATTGCTGATAATGAGAACAGTCCTGGATCA AGATTCAGTGAAGAAGAAAGGCTATGGATAGAA…
Diptera	wNik	wNik_pair1	III	1473	348	complete	complete	-	truncation (transposase)	-	truncation (transposase) + rearrangement	-	2	ATGCCAAAAAGTAAAACTAAACGTGGAACGGAAGATTTGAAGGGTAATGCAGGCCCAAGC AAAAGATCTCGTCTCAGTTCTGATCCTAAAAAAAATAAAGAGATTATCTCTAGCAAAGTA ATAAGTAAGCTGAAGGATGTTGTTAAAGGTGATAGAACTTCAGCTATTGAGGAATGGGTC AAGGCTCACCCTGTAACAGTAGAGGGTCTAACCGTTGAGCAATCGGACCTCTTATGTAAT GCGTTTCGTGATGAATCTTGTTGGTCAGGTGCGACACTAGATGTTGCTAAATTGGTAGGA GAATTAGCTAAATCAGGTGTGTTGAATCCATTTGCTATATATAAAATAGCATGTATTGAG TGTGTAGAGAGTGAAATTAAGCAATTATTTGAC…	ATGCATGGTAATAATGAAGATCGTGAATTAGTTAGGGCTTTATTAAGTGGAGGTTGTGAT GAGTTTAGTAGACAATTTGTAGGTTTTTTAAACAACTGTCCATCTTTTTTGCATTCGGCT AATAAGCCTGGCTTTTTTCCTACATTCTTTTTTGGTATGTTTTCTACTGCACATGATGCA GGTATATTAGTTGAAGATGAAAGAGTCTATTTTCGTTTTGACAATTATGGAAATCTAAAA GTTGCTGTTCTCACTAATAAAGAAAATAGAAGAATAGTCAGGTGTTATACTGTTGCTGAT AATGAGAACAGCCCTGGGTGGCTTTGTTGCATAGCAAGAATATTTTAG
Diptera	wNik	wNik_single	III	-	1664	absent (transposase)	complete	Note: absent (transposase instead)	truncation (transposase)	Note: absent (transposase instead)	truncation (transposase) + rearrangement	-	2	-	GAAGAATGTAGGTTTATTCATGAAATAGATAGATTTCCTCAACGTGATGAACCTGGAGCT CCAATTTTTCATGAAATTAACCCAATCAGAGAACAAGGTGAATTGTTAGACCTGATGAGT GAGTTGGCAAATGATGATACAGGAGAAGTGCGTACTAATGTTAAAAGAATTTTGGAATAT GTTATTGATATCCATGATGAACATGAAGATAGCTTAGTGTTTCGTGCAGAGTCTGATTAC CACGGTTTTCTGTGTGGGTTTTTAGTAAATTTTAGATACCGAGCTGTGGCTGATTTCTAC CTAGAGCTACTTATAGGAAAAGGTTATGCAGATGTTGTTTTGCTTGTTCGTGGTGTTGAT CAGACAAATGATTCGGTTCCAATTATAATTGAG…
Hymenoptera	wNleu	wNleu_pair2	III	1473	2097	complete	complete	-	-	-	-	-	-	ATGCCAAAAAGTAAAACTAAACGTGGAACGGAAGATTTGAAGGGTAATGCAGGCCCAAGC AAAAGATCTCGTCTCAGTTCTGATTCTGAAGAAGATAAAGAGATTATCTCTAGCAAAGTA ATAAGTAAGCTGAAGGATGTTGTTAAAGGTGATAGAACTTCAGCTATTGAGGAATGGGTC AAGGCTCACCCTGTAACAGTAGAGGGTCTAACCGTTGAGCAATCGGACCTCTTATGTAAT GCGTTTCGTGATGAATCTTGTTGGTCAGGTATAGAGTTAAATCCTGCTAGATTGGTGAAA GAGTTGGCCAGGTTAGATATATTGGATCCTTTTGCTATCTATGAAATAGCATGTATTGAA TGTGTGAAGAGTGAAATTAGGCAACTATTCAAC…	ATGCATGGTAATGATGAAGATGATGAATTAGTTAGGGATTTATTAAATGGAAATTGTACT GAGTTCAGTGGGAAGTTTGAGGATTTTTTAAACAATTGTCCATCTTTTTTGCATTCTGCT AATAAGCACGGCTTTTTTCCTGCATTCTTCTTTGGCATGTTTGCTACTGCACATGATTCT AGTATTGCAGATCCAAATGATGAAAGAATTTATTTTCGTTTTGACGGTTGTGGAAATCTG AAAGTTGCAGTTCTTACTAATGAAGAAGATAGAAGAATAGTAAGGTGTTATACTATTGCT GATAATGAGAACAGCCCTGGGTCAAGGTTTAGTGCAGAAGAGAAGCAGCAGGTAGAAGAA AATCTTCCACAAGAATTACAGGAAGATGAGGAT…
Hymenoptera	wNleu	wNleu_pair3	III	1392	2094	complete	complete	-	-	-	-	-	-	ATGCCAAGATGGACAGATCGCCATGCTACAATACTTAAGAAATTGCAGAATATCATTAAA CATCCAGATTCTAATATTGCTGCCGGAAGGCGTTTAGCTATTGAAAAATGGGTAAAAACC TACACTAGAGAGGTAGAATATCTAAAAGATGATGAATTACAGTTCTTATATAACGTATTT CGTGATGAGAATTGTTGGTCAAGTGCAAGGTTAAACACTGCTACTCTAGGAAGAATGTTA ACTGAAGAAGAAATAGATGAAGTAAAGAATCCACTTTGCAGATACAATATGGCTTGTAGG TACTGTATGACAGATAAAATTCATCCACTATTTCAGAAGCAACTTGAGTCTTACAAAAGT GGCTTCTCTTCCGAAGAAGTAGATGATAATGGC…	ATGCGAAATAATGATGAAGATACTGAATTAATTCAAGATTTGTTAAATGGAGATTGTGAT GAGCTAAATAGAAAAGTTGGACTTTTTTTAGACCAGTGTCCATCTTTTTTACACTCGGTT GGTAGGAGTCGTTTTTTTCCTGCATTCTTCTTCGGTATGTTTGCTACTGCATTTGATTCT GGTATTATAGATTTTGACCCTGATATTGCAAATGGTGAAAGAATTTACTTTCGTTTTGAT AATTATGATAATGGGAAAGGAAATCTAAAAATTGCTGTTCTAACTAATGACGTAGATGAA GATGGCATGAGAATAGTAAGATGCTACACTATTGCTGATAATGAGAACAGTCCTGGATCA AGATTCAGTGAAGAAGAAAGGCTATGGATAGAA…
Diptera	wNo	wNo_pair1*	III	1473	2091	complete	complete	-	-	-	-	-	-	ATGCCAAAAAGTAAAACTAAACGTGGAACGGAAGATTTGAAGGGTAATGCAGGCCCAAGC AAAAGATCTCGTCTCAGTTCTGATCCTAAAAAAAATAAAGAGATTATCTCTAGCAAAGTA ATAAGTAAGCTGAAGGATGTTGTTAAAGGTGATAGAACTTCAGCTATTGAGGAATGGGTC AAGGCTCACCCTGTCACAGTAGAGGGTCTAATCGTTGAGCAATCGGACCTCTTATGTAAT GCGTTTCGTGATGAATCTTGTTGGTCAGGTGCGACACTAGATGTTGCTAAATTGGTAGGA GAATTAGCTAAATCAGGTGTGTTGAATCCATTTGCTATATATAAAATAGCATGTATTGAG TGTGTAGAGAGTGAAATTAAGCAATTATTTGAC…	ATGCATGGTAATAATGAAGATCGTGAATTAGTTAGGGCTTTATTAAGTGGAGGTTGTGAT GAGTTTAGTAGACAATTTGTAGGTTTTTTAAACAACTGTCCATCTTTTTTGCATTCGGCT AATAAGCCTGGCTTTTTTCCTACATTCTTTTTTGGTATGTTTTCTACTGCACATGATGCA GGTATATTAGTTGAAGGTGAAAGAGTCTATTTTCGTTTTGACAATTATGGAAATCTAAAA GTTGCTGTTCTCACTAATAAAGAAAATAGAAGAATAGTCAGGTGTTATACTGTTGCTGAT AATGAGAACAGCCCTGGGTCAAGGTTTAGTGCAGAAGAGAAGCAGCAGGTAGAAGAGAAT CTTCCACAAGAATTACAGGAAGATGAGGATCTG…
Hymenoptera	wNpa	wNpa_pair2	III	1473	2097	complete	complete	-	-	-	-	-	-	ATGCCAAAAAGTAAAACTAAACGTGGAACGGAAGATTTGAAGGGTAATGCAGGCCCAAGC AAAAGATCTCGTCTCAGTTCTGATTCTGAAGAAGATAAAGAGATTATCTCTAGCAAAGTA ATAAGTAAGCTGAAGGATGTTGTTAAAGGTGATAGAACTTCAGCTATTGAGGAATGGGTC AAGGCTCACCCTGTAACAGTAGAGGGTCTAACCGTTGAGCAATCGGACCTCTTATGTAAT GCGTTTCGTGATGAATCTTGTTGGTCAGGTATAGAGTTAAATCCTGCTAGATTGGTGAAA GAGTTGGCCAGGTTAGATATATTGGATCCTTTTGCTATCTATGAAATAGCATGTATTGAA TGTGTGAAGAGTGAAATTAGGCAACTATTCAAC…	ATGCATGGTAATGATGAAGATGATGAATTAGTTAGGGATTTATTAAATGGAAATTGTACT GAGTTCAGTGGGAAGTTTGAGGATTTTTTAAACAATTGTCCATCTTTTTTGCATTCTGCT AATAAGCACGGCTTTTTTCCTGCATTCTTCTTTGGCATGTTTGCTACTGCACATGATTCT AGTATTGCAGATCCAAATGATGAAAGAATTTATTTTCGTTTTGACGGTTGTGGAAATCTG AAAGTTGCAGTTCTTACTAATGAAGAAGATAGAAGAATAGTAAGGTGTTATACTATTGCT GATAATGAGAACAGCCCTGGGTCAAGGTTTAGTGCAGAAGAGAAGCAGCAGGTAGAAGAA AATCTTCCACAAGAATTACAGGAAGATGAGGAT…
Diptera	wOrie	wOrie_pair1	III	1473	2054	complete	complete	-	1 frameshift (same as wNeo_pair1)	-	43 bp deletion	-	1	ATGCCAAAAAGTAAAACTAAACGTGGGACGGAAGATTTGAAGGGTAATGCAGGCCCAAGC AAAAGATCTCGTCTCAGTTCTGATTCTGAAGAAGATAAAGAGATTATCTCTAGCAAAGTA ATAAGTAAGCTGAAGGATGTTGTTAAAGGTGATAGAACTTCAGCTATTGAGGAATGGGTC AAGGCTCACCCTGTAACAGTAGAGGGTCTAACCGTTGAGCAATCGGACCTCTTATGTAAT GCGTTTCGTGATGAATCTTGTTGGTCAGGTATAGAGTTAAATCCTGCTAGATTGGTGAAA GAGTTGGCCAGGTTAGATGTATTGGATCCTTTTGCTATCTATGAAATAGCATGTATTGAA TGTGTGAAGAGTGAAATTAGGCAACTATTCAAC…	ATGCATGGTAATAGTGAAGATGATGAATTAGTTAGGGATTTATTAAATGGAAATTGTACT GAGTTCAGTGGGAAGTTTGAGGATTTTTTAAACAATTGTCCATCTTTTTTGCATTCTGCT AATAAGCACGGCTTTTTTCCTGCATTCTTCTTTGGCATGTTTGCTACTGCACATGATTCT AGTATTGCAGATCCAAATGATGAAAGAATTTATTTTCGTTTTGACGGTTGTGGAAATCTG AAAGTTGCAGTTCTTACTAATGAAGAAGATAGAAGAATAGTAAGGTGTTATACTATTGCT GATAATGAGAACAGCCCTGGGTCAAGGTTTAGTGCAGAAGAGAAGCAGCAGGTAGAAGAA AATCTTCCACAAGAATTACAGGAAGATGAGAAT…
Hymenoptera	wVitA	wVitA_pair1	III	1473	2091	complete	complete	-	-	-	-	-	-	ATGCCAAAAAGTAAAACTAAACGTGGAACGGAAGATTTGAAGGGTAATGCAGGCCCAAGC AAAAGATCTCGTCTCAGTTCTGATCCTAAAAAAAATAAAGAGATTATCTCTAGCAAAGTA ATAAGTAAGCTGAAGGATGTTGTTAAAGGTGATAGAACTTCAGCTATTGAGGAATGGGTC AAGGCTCACCCTGTAACAGTAGAGGGTCTAACCGTTGAGCAATCGGACCTCTTATGTAAT GCGTTTCGTGATGAATCTTGTTGGTCAGGTGCGACACTAGATGTTGCTAAATTGGTAGGA GAATTAGCTAAATCAGGTGTGTTGAATCCATTTGCTATATATAAAATAGCATGTATTGAG TGTGTAGAGAGTGAAATTAAGCAATTATTTGAC…	ATGCATGGTAATAATGAGGATCGTGAATTAGTTAGGGCTTTATTAAGTGGAGGTTGTGAT GAGTTTAGTAGACAATTTGTAGGTTTTTTAAACAACTGTCCATCTTTTTTGCATTCGGCT AATAAGCCTGGCTTTTTTCCTACATTCTTTTTTGGTATGTTTTCTACTGCACATGATGCA GGTATATTAGTTGAAGATGAAAGAGTCTATTTTCGTTTTGACAATTATGGAAATCTAAAA GTTGCTGTTCTCACTAATAAAGAAAATAGAAGAATAGTCAGGTGTTATACTGTTGCTGAT AATGAGAACAGCCCTGGGTCAAGGTTTAGTGCAGAAGAGAAGCAGCAGGTAGAAGAGAAT CTTCCACAAGAATTACAGGAAGATGAGGATCTG…
Coleoptera	Diploeciton_nevermanni	Diploeciton_nevermanni_pair4	IV	1338	2199	complete	complete	-	-	-	-	-	-	ATGGAATCTAGCTTAGATCACAATTACAATAAAATACTTGATATATTAAAATGTGCTATT AAAGACGACGATAATCAAGTTAAAGCGAGAAAACACCTTAGAGTAGAAAGATGGCTAAGG GTTTATATTCAATTAATTGAAGATTTTGATGAGGGAAAATTAAAATTTTTCTCTGATATA TTCTCTGATAATTCTTGTTGGGATGGAATAAAATTAAAAAATAAAGCTATTGGTGAAAGG CTAACTGAAGAAAAAAATAAAAATGGAAAAGAAAATCCGCTTGATCTTGCAGATAGATAT TACTTGGCATGTAAATATTGTCTAGAAGATAAAATTCCTGGATTATTTGAACAAGTATTT ATGAGATTTAAGAGAAGTGCCTTTGAAGAAGAT…	ATGCCAAGTAATGTCAAGCCGCTTGAGTTGGTACAGCTTCTGTTGATGAGAAATAAATCA AAAGACGAGTTCCTAGATTTTCACAAAAGGTTCCAATCGTTTATCAATCAATCTCCTTCT TTTTTGCATTCAGTTGGAAAGCCAGGCTTTTTCCCTAGTTTCTTTTTTGGTATGTTTGCT ACTGTATTAGACACAGAACTTGCTACTAAAATTGGTATCAAAAAACTTCATTTTCGTTTT GATGATAATAGAACTTTAAAAATAGCTATATTAACTAATGAGGGACTTAAGTGTATAACG GTGTCTGATCAAGTTGATGGTAACATGCATTTAAAGTTCTCTCAAGGAGAGTTAGAAAAA ATAGCACAGAAATGGAAAATGGGAGCAGAGTTT…
Hemiptera	Mycopsylla_fici_1	Mycopsylla_fici_single2	IV	1338	-	complete	absent (end of contig)	-	-	-	-	-	-	ATGGAATCTGGTTTGGATCACAATTACAATAAAATACTTGATATATTAAAAGGTGCTATT AAAGGCGACGATAATCAAGTTAAAGCAAGAAAACATCTTAGAGTAGAAAGATGGTTGAGG GTTTATATTCAATTAATTGAAGATTTTGATGAGGGAAAATTAAAATTTTTCTCTGATATA TTCTCTGATAATTCTTGTTGGGATGGAATAAAATTAAAAAATAAAGCTGTTGGTGAAAGG TTAACTGAAGAAAAAAATAAAAATGGAAAAGAAAATCCGCTTGATCTTGCAGATAGATAT TACTTGGCATGTAAATATTGTCTAGAAGATAAGATTCCTGGATTGTTTGAACAAGTATTT ATGAGATTTAAGAGAAGTGCCTTTGAAGAGGAT…	-
Lepidoptera	Operophtera_brumata	Operophtera_brumata_pair1	IV	1338	2199	complete	complete	-	-	-	-	-	-	ATGGAATCTGGTTTGGATCACAATTACAATAAAATACTTGATATATTAAAAGGTGCTATT AAAGGCGACGATAATCAAGTTAAAGCAAGAAAACACCTTAGAGTAGAAAGATGGTTGAGG GCTTATATTCAATTAATTGAAGATTTTGATGAGGAAAAACTAATTTTTTTTTCTGATATA TTCTCTGATAATTCTTGTTGGGATGGAATAAAATTAAAGAATAAAGCTGTTGGTGAAAGG CTAACTGAAGAAAAAAATAAAAATGGAAAAGAAAATCCGCTTGATCTTGCAGATAGATAT TACTTGGCATGTAAATATTGTCTAGAAGATAAGATTCCTGGATTATTTGAACAAGTATTT ATGAGATTTAAGAGAAGTGCCTTTGAAGAAGAT…	ATGCCAAGTAATGTCAAGCCGCTTGAGTTGGTACAGCTTCTGTTAATGAGAAATAAATCA AAAGACGAGTTCCTAGATTTTCAAAAAAGGTTCCAATCGTTTATCAATCAATCTCCTTCT TTTTTGCATTCAGTTGGAAAGCCAGGCTTTTTCCCTAGTTTCTTTTTTGGTATGTTTGCT ACTGTATTAGACACAGAACTTGCTACTAAAATTGGTATTAAAAAACTTCATTTTCGTTTT GATGATAATAGAACTTTAAAAATAGCTATATTAACTAATGAGGGACTTAAGTGTATAACG ATGTCTGATCAAGTTGATGGTAACATGCATCTAAAGTTCTCTCAAGGAGAGTTAGAAAAA ATAGCACAGAAATGGAAAATGGGAGCAGAGTTT…
Lepidoptera	Polygonia_c-album	Polygonia_c-album_pair1	IV	1338	2199	complete	complete	-	-	-	-	-	-	ATGGAATCTGGTTTGGATCACAATTACAATAAAATACTTGATATATTAAAAGGTGCTATT AAAGGCGACGATAATCAAGTTAAAGCAAGAAAACACCTTAGAGTAGAAAGATGGTTGAGG GCTTATATTCAATTAATTGAAGATTTTGATGAGGAAAAACTAATTTTTTTTTCTGATATA TTCTCTGATAATTCTTGTTGGGATGGAATAAAATTAAAGAATAAAGCTGTTGGTGAAAGG CTAACTGAAGAAAAAAATAAAAATGGAAAAGAAAATCCGCTTGATCTTGCAGATAGATAT TACTTGGCATGTAAATATTGTCTAGAAGATAAGATTCCTGGATTATTTGAACAAGTATTT ATGAGATTTAAGAGAAGTGCCTTTGAAGAAGAT…	ATGCCAAGTAATGTCAAGCCGCTTGAGTTGGTACAGCTTCTGTTAATGAGAAATAAATCA AAAGACGAGTTCCTAGATTTTCAAAAAAGGTTCCAATCGTTTATCAATCAATCTCCTTCT TTTTTGCATTCAGTTGGAAAGCCAGGCTTTTTCCCTAGTTTCTTTTTTGGTATGTTTGCT ACTGTATTAGACACAGAACTTGCTACTAAAATTGGTATTAAAAAACTTCATTTTCGTTTT GATGATAATAGAACTTTAAAAATAGCTATATTAACTAATGAGGGACTTAAGTGTATAACG ATGTCTGATCAAGTTGATGGTAACATGCATCTAAAGTTCTCTCAAGGAGAGTTAGAAAAA ATAGCACAGAAATGGAAAATGGGAGCAGAGTTT…
Diptera	wAlbB	wAlbB_pair1	IV	1338	2199	complete	complete	-	-	-	-	-	-	ATGGAATCTGGTTTGGATCACAATTACAATAAAATACTTGATATATTAAAAGGTGGTATT AAAGACGACGATAATCAAGTTAAAGCAAGAAAACATCTTAGAGTAGAAAGATGGTTGAGG GTTTATATTCAATTAATTGAAGATTTTGATGAGGGAAAATTAAAATTTTTCTCTGATATA TTCTCTGATAATTCTTGTTGGGATGGAATAAAATTAAAAAATAAAGCTTTTGGTGAAAGG CTAACTGAAGAAAAAAATAAAAATGGAAAAGAAAATCCGCTTGATCTTGCAGATAGATAT TACTTGGCATGTAAATATTGTCTAGAAGATAAGGTTCCTGGATTGTTTGAACAAGTATTT ATGAGATTTAAGAGAAGTGCCTTTGAAGAGGAT…	ATGCCAAGTAATGTCAAGCCGCTTGAGTTGGTACAGCTTCTGTTAATGAGAAATAAATCA AAAGACGAGTTCCTAGATTTTCACAAAAGGTTCCAATCGTTTATCAATCAATCTCCTTCT TTTTTGCATTCAGTTGGAAAGCCAGGCTTTTTCCCTAGTTTCTTTTTTGGTATGTTTGCT ACTGTATTAGACACAGAACTTGCTACTAAAATTGGTATCAAAAAACTTCATTTTCGTTTT GATGATAATAGAACTTTAAAAATAGCTATATTAACTAATGAGGGACTTAAGTGTATAACG GTGTCTGATCAAGTTGATGGTAACATGCATCTAAAGTTCTCTCAAGGAGAGTTAGAAAAA ATAGCACAGGAATGGAAAATGGTAACAGAGTTT…
Lepidoptera	wAus	wAus_pair1	IV	1338	2199	complete	complete	-	-	-	-	-	-	ATGGAATCTGGTTTGGATCACAATTACAATAAAATACTTGATATATTAAAAGGTGCTATT AAAGGCGACGATAATCAAGTTAAAGCAAGAAAACACCTTAGAGTAGAAAGATGGTTGAGG GCTTATATTCAATTAATTGAAGATTTTGATGAGGAAAAACTAATTTTTTTTTCTGATATA TTCTCTGATAATTCTTGTTGGGATGGAATAAAATTAAAGAATAAAGCTGTTGGTGAAAGG CTAACTGAAGAAAAAAATAAAAATGGAAAAGAAAATCCGCTTGATCTTGCAGATAGATAT TACTTGGCATGTAAATATTGTCTAGAAGATAAGATTCCTGGATTATTTGAACAAGTATTT ATGAGATTTAAGAGAAGTGCCTTTGAAGAAGAT…	ATGCCAAGTAATGTCAAGCCGCTTGAGTTGGTACAGCTTCTGTTAATGAGAAATAAATCA AAAGACGAGTTCCTAGATTTTCAAAAAAGGTTCCAATCGTTTATCAATCAATCTCCTTCT TTTTTGCATTCAGTTGGAAAGCCAGGCTTTTTCCCTAGTTTCTTTTTTGGTATGTTTGCT ACTGTATTAGACACAGAACTTGCTACTAAAATTGGTATTAAAAAACTTCATTTTCGTTTT GATGATAATAGAACTTTAAAAATAGCTATATTAACTAATGAGGGACTTAAGTGTATAACG ATGTCTGATCAAGTTGATGGTAACATGCATCTAAAGTTCTCTCAAGGAGAGTTAGAAAAA ATAGCACAGAAATGGAAAATGGGAGCAGAGTTT…
Lepidoptera	wBol1	wBol1_pair2	IV	1338	2199	complete	complete	-	-	-	-	-	-	ATGGAATCTGGTTTGGATCACAATTACAATAAAATACTTGATATATTAAAAGGTGCTATT AAAGGCGACGATAATCAAGTTAAAGCAAGAAAACATCTTAGAGTAGAAAGATGGTTGAGG GTTTATATTCAATTAATTGAAGATTTTGATGAGGGAAAATTAAAATTTTTCTCTGATATA TTCTCTGATAATTCTTGTTGGGATGGAATAAAATTAAAAAATAAAGCTGTTGGTGAAAGG TTAACTGAAGAAAAAAATAAAAATGGAAAAGAAAATCCGCTTGATCTTGCAGATAGATAT TACTTGGCATGTAAATATTGTCTAGAAGATAAGATTCCTGGATTGTTTGAACAAGTATTT ATGAGATTTAAGAGAAGTGCCTTTGAAGAGGAT…	ATGCCAAGTAATGTCAAGCCGCTTGAGTTGGTACAGCTTCTGTTAATGAGAAATAAATCA AAAGACGAGTTCCTAGATTTTCAAAAAAGGTTCCAATCGTTTATCAATCAATCTCCTTCT TTTTTGCATTCAGTTGGAAAGCCAGGCTTTTTCCCTAGTTTCTTTTTTGGTATGTTTGCT ACTGTATTAGACACAGAACTTGCTACTAAAATTGGTATCAAAAAACTTCATTTTCGTTTT GATGATAATAGAACTTTAAAAATAGCTATATTAACTAATGAGGGACTTAAGTGTATAACG GTGTCTGATCAAGTTGATGGTAACATGCATCTAAAGTTCTCTCAAGGAGAGTTAGAAAAA ATAGCACAGAAATGGAAAATGGGAGCAGAGTTT…
Diptera	wNeo	wNeo_single	IV	-	2210	absent (end of contig)	complete	-	1 frameshift	-	16 bp deletion	-	1	-	ATGTTAAGTGCTACAAAACCATTTGAGTTAGTACAACTTCTACTGATGAAAAATACATCA AAAGATGAATTTTTAGATTTTCAAAAAAGATTTCAGTCATTTACTGATCAGTCTCCTTCT TTCTTGCATTCAGTTGGAAAAGAAGGGTTTTTTCCTAGTTTCTTTTTTGGTATATTTGCT ACTATATTAGACACGAAACTTGCTACTGAAATTGGTATCAAAAAACTTTATTTTCGTTTT GATGATGATAGAACTTTAAAAATAGCTGTACTCACTAATAAAAATGAGTTGAAGTGTATA ACAATTTCTGATCAAGCTAATAATAACAAAAATCTAAAATTTAGTAGTGATGAGTTAGAA AAAATAAAACAAGCAATAAGGTCACCGCTATTT…
Diptera	wNeo	wNeo_single2	IV	-	2247	absent (end of contig)	complete	-	-	-	-	-	-	-	ATGCCAAGTAATGTCAAGCCGCTTGAGTTGGTACAGCTTCTGTTAATAGAAAATACATCA AAAGATGAGTTCTTAGGTTTTCAAAAAAGGTTCCAATCGTTTATCAATCAGTCTCCTTCT TTTTTGCATTCAGTTGGAAAAGAAGGTTTTTTTCCTAGTTTCTTTTTTGGTATGTTTGCT ACTGTATTGGATACAGAACTTGCTACTAGAATTGGTATCGAAAAAGTTTATTTCCGTTTT GATGATAACAGAACTTTGAGAATAGCTGTATTAATTAAACCAGGGAAGTTAAAGTATATA ACAATTTCTGATCAAGATGGTAGTAAGTTTCTGGGATTTAGTGAAAACGAGTTAAAAAAA ATAGAACAAGCATGCAAAATGAGCACAAAGTTT…
Hymenoptera	wNfe	wNfe_pair3	IV	1338	2013	complete	complete	-	-	-	-	-	-	ATGGAATCTGGTTTGGATCACAATTACAATAAAATACTTGATATATTAAAAGGTGCTATT AAAGGCGACGATAATCAAGTTAAAGCAAGAAAACATCTTAGAGTAGAAAGATGGTTGAGG GTTTATATTCAATTAATTGAAGATTTTGATGAGGGAAAATTAAAATTTTTCTCTGATATA TTCTCTGATAATTCTTGTTGGGATGGAGTAAGATTAAAAAATGAAATTGTTGGTGAAAGG TTAACTGAAGAAAAAAATAAAAATGGAAAAGAGAATCCATTAAACATTTCTAAAAGATAT TACTTAGCATGTAAATACTGCTTAGAAGGTGAGATACCTAGATTATTTGAGCAAGTATTT ATAAAGTTTAAAAATAGTGCATTTGAAGAAGAT…	ATGCCAAGTAATGTCAAGCCGCTTGAGTTGGTACAGCTTCTGTTAATGAGAAATAAATCA AAAGACGAGTTCCTAGATTTTCAAAAAAGGTTCCAATCGTTTATCAATCAATCTCCTTCT TTTTTGCATTCAGTTGGAAAGCCAGGCTTTTTCCCTAGTTTCTTTTTTGGTATGTTTGCT ACTGTATTAGACACAGAACTTGCTACTAAAATTGGTATCAAAAAACTTCATTTTCGTTTT GATGATAATAGAACTTTAAAAATAGCTGTATTAACTAATGAGAAAATTAAGTGTATAACC TTGTCTGATCAAGTTGGTGGTAACAAGCATCTAAAGTTTTCTCGAGAAGAGTTAGAAAAA ATAGCACAGGGATGGAAAATTGCAGAAGAGTTT…
Hymenoptera	wNfe	wNfe_single	IV	1261	-	partial	absent (end of contig)	? (partial)	-	-	-	-	-		-
Hymenoptera	wNfla	wNfla_pair3	IV	1338	-	complete	partial	-	? (partial)	-	-	-	-	ATGGAATCTGGTTTGGATCACAATTACAATAAAATACTTGATATATTAAAAGGTGCTATT AAAGGCGACGATAATCAAGTTAAAGCAAGAAAACATCTTAGAGTAGAAAGATGGTTGAGG GTTTATATTCAATTAATTGAAGATTTTGATGAGGGAAAATTAAAATTTTTCTCTGATATA TTCTCTGATAATTCTTGTTGGGATGGAGTAAGATTAAAAAATGAAATTGTTGGTGAAAGG TTAACTGAAGAAAAAAATAAAAATGGAAAAGAGAATCCATTAAACATTTCTAAAAGATAT TACTTAGCATGTAAATACTGCTTAGAAGGTGAGATACCTAGATTATTTGAGCAAGTATTT ATAAAGTTTAAAAATAGTGCATTTGAAGAAGAT…	ATGCCAAGTAATGTCAAGCCGCTTGAGTTGGTACAGCTTCTGTTAATGAGAAATAAATCA AAAGACGAGTTCCTAGATTTTCAAAAAAGGTTCCAATCGTTTATCAATCAATCTCCTTCT TTTTTGCATTCAGTTGGAAAGCCAGGCTTTTTCCCTAGTTTCTTTTTTGGTATGTTTGCT ACTGTATTAGACACAGAACTTGCTACTAAAATTGGTATCAAAAAACTTCATTTTCGTTTT GATGATAATAGAACTTTAAAAATAGCTATATTAACTAATGAGGGACTTAAGTGTATAACG GTGTCTGATCAAGTTGATGGTAACATGCATCTAAAGTTCTCTCAAGGAGAGTTAGAAAAA ATAGCACAGAAATGGAAAATGGGAGCAGAGTTT…
Hymenoptera	wNfla	wNfla_pair4	IV	1341	-	complete	partial	-	? (partial)	-	-	-	-	ATGGAATCTAGCTTAGATCACAATTACAATAAAATACTTGATACATTGAAAGGTACTATT AAAGACGACGATAATCAAGTTAAAGCAAGAAAACATCTTAGAGTAGAAAGATGGTTAAGG GTTTATATTCAATTAATTGAAGATTTTGATGAGGGAAAATTAAAGTTTTTCTCTGATATA TTCTCTGATAATTCTTGTTGGGATGGAATAAAATTAAAAAATAAAGCTGTTGGTGAAAGG CTAACTGAAGAAAAAAATAAAAATGGAAAAGAAAGTCCGCTTGATCTTGCAGATAGATAT TACTTGGCATGTAAATATTGTCTAGAAGATAAGATTCCTGGATTATTTGAACAAGTATTT ATGAGATTTAAGAGAAGTGCCTTTGAAGAAGAT…	ATGCCAAGTAATGTCAAGCCGCTTGAGTTGGTACAGCTTCTGTTAATGGGAAATACATCA AAAGATGAGTTCTTAGGTTTTCAAAAAAGGTTCCAATCGTTTATCAATCAGTCTCCTTCT TTTTTGCATTCAGTTGGAAAGGAAGGTTTTTTTCCTAGTTTCTTTTTTGGTATGTTTGCT ACTGTATTGGATACAGAACTTGCTACTAAAATTGGTATCAGAAAACTTTCTTTTCGTTTT GATGATAATAGAACTTTAAAAATAGCTGTATTAACTAATGAGAAAATTAAGTGTATAACC TTGTCTGATCAAGTTGGTGGTAACAAGCATCTAAAGTTTTCTCGAGAAGAGTTAGAAAAA ATAGCACAGGGATGGAAAATTGCAGAAGAGTTT…
Hymenoptera	wNfla	wNfla_single2	IV	-	1285	absent (end of contig)	partial	-	? (partial)	-	-	-	-	-	AAAACTTTATCTCGAATTATTTGCTGGAAAAGGTTACGCAGACATTATTTTACTTGTGCG CGGTTCTGATAAGTCGCTAAGCTCTATTCCTATTATTATTGAGCTTAAAGCAGGTACTGG TGAGATAAGTACAGTGATAAAAGCATTGAAGCAAGCACAAGATTATGTTAAGGGCTCTTT TTCTAACTCTATAAGAATGATTACTATAGCTAATGAAGCTATTTGTGTAGGATTAAATTT TGACATGGTTCATCACGAAAATGTTAAAATTGATGTAGAAAATTTTCTTAGTCGAGAAGG TAATTCTGTAATAGAAAAGTTACTTGGCACTGAAGCAGCAAATGCTGAGGTGATAAAAAC ACAGCTAGAGTATCTTTACTATGGAATTGTTTG…
Hymenoptera	wNleu	wNleu_pair4	IV	1341	2013	complete	complete	-	-	-	-	-	-	ATGGAATCTAGCTTAGATCACAATTACAATAAAATACTTGATACATTGAAAGGTACTATT AAAGACGACGATAATCAAGTTAAAGCAAGAAAACATCTTAGAGTAGAAAGATGGTTAAGG GTTTATATTCAATTAATTGAAGATTTTGATGAGGGAAAATTAAAGTTTTTCTCTGATATA TTCTCTGATAATTCTTGTTGGGATGGAATAAAATTAAAAAATAAAGCTGTTGGTGAAAGG CTAACTGAAGAAAAAAATAAAAATGGAAAAGAAAGTCCGCTTGATCTTGCAGATAGATAT TACTTGGCATGTAAATATTGTCTAGAAGATAAGATTCCTGGATTATTTGAACAAGTATTT ATGAGATTTAAGAGAAGTGCCTTTGAAGAAGAT…	ATGCCAAGTAATGTCAAGCCGCTTGAGTTGGTACAGCTTCTGTTAATGGGAAATACATCA AAAGATGAGTTCTTAGGTTTTCAAAAAAGGTTCCAATCGTTTATCAATCAGTCTCCTTCT TTTTTGCATTCAGTTGGAAAGGAAGGTTTTTTTCCTAGTTTCTTTTTTGGTATGTTTGCT ACTGTATTGGATACAGAACTTGCTACTAAAATTGGTATCAGAAAACTTTCTTTTCGTTTT GATGATAATAGAACTTTAAAAATAGCTGTATTAACTAATGAGAAAATTAAGTGTATAACC TTGTCTGATCAAGTTGGTGGTAACAAGCATCTAAAGTTTTCTCGAGAAGAGTTAGAAAAA ATAGCACAGGGATGGAAAATTGCAGAAGAGTTT…
Hymenoptera	wNleu	wNleu_pair5	IV	1338	-	complete	partial	-	? (partial)	-	-	-	-	ATGGAATCTGGTTTGGATCACAATTACAATAAAATACTTGATATATTAAAAGGTGCTATT AAAGGCGACGATAATCAAGTTAAAGCAAGAAAACATCTTAGAGTAGAAAGATGGTTGAGG GTTTATATTCAATTAATTGAAGATTTTGATGAGGGAAAATTAAAATTTTTCTCTGATATA TTCTCTGATAATTCTTGTTGGGATGGAGTAAGATTAAAAAATGAAATTGTTGGTGAAAGG TTAACTGAAGAAAAAAATAAAAATGGAAAAGAGAATCCATTAAACATTTCTAAAAGATAT TACTTAGCATGTAAATACTGCTTAGAAGGTGAGATACCTAGATTATTTGAGCAAGTATTT ATAAAGTTTAAAAATAGTGCATTTGAAGAAGAT…	ATGCCAAGTAATGTCAAGCCGCTTGAGTTGGTACAGCTTCTGTTAATGAGAAATAAATCA AAAGACGAGTTCCTAGATTTTCAAAAAAGGTTCCAATCGTTTATCAATCAATCTCCTTCT TTTTTGCATTCAGTTGGAAAGCCAGGCTTTTTCCCTAGTTTCTTTTTTGGTATGTTTGCT ACTGTATTAGACACAGAACTTGCTACTAAAATTGGTATCAAAAAACTTCATTTTCGTTTT GATGATAATAGAACTTTAAAAATAGCTATATTAACTAATGAGGGACTTAAGTGTATAACG GTGTCTGATCAAGTTGATGGTAACATGCATCTAAAGTTCTCTCAAGGAGAGTTAGAAAAA ATAGCACAGAAATGGAAAATGGGAGCAGAGTTT…
Hymenoptera	wNpa	wNpa_pair3	IV	1338	-	complete	partial	-	? (partial)	-	-	-	-	ATGGAATCTGGTTTGGATCACAATTACAATAAAATACTTGATATATTAAAAGGTGCTATT AAAGGCGACGATAATCAAGTTAAAGCAAGAAAACATCTTAGAGTAGAAAGATGGTTGAGG GTTTATATTCAATTAATTGAAGATTTTGATGAGGGAAAATTAAAATTTTTCTCTGATATA TTCTCTGATAATTCTTGTTGGGATGGAGTAAGATTAAAAAATGAAATTGTTGGTGAAAGG TTAACTGAAGAAAAAAATAAAAATGGAAAAGAGAATCCATTAAACATTTCTAAAAGATAT TACTTAGCATGTAAATACTGCTTAGAAGGTGAGATACCTAGATTATTTGAGCAAGTATTT ATAAAGTTTAAAAATAGTGCATTTGAAGAAGAT…	ATGCCAAGTAATGTCAAGCCGCTTGAGTTGGTACAGCTTCTGTTAATGAGAAATAAATCA AAAGACGAGTTCCTAGATTTTCAAAAAAGGTTCCAATCGTTTATCAATCAATCTCCTTCT TTTTTGCATTCAGTTGGAAAGCCAGGCTTTTTCCCTAGTTTCTTTTTTGGTATGTTTGCT ACTGTATTAGACACAGAACTTGCTACTAAAATTGGTATCAAAAAACTTCATTTTCGTTTT GATGATAATAGAACTTTAAAAATAGCTATATTAACTAATGAGGGACTTAAGTGTATAACG GTGTCTGATCAAGTTGATGGTAACATGCATCTAAAGTTCTCTCAAGGAGAGTTAGAAAAA ATAGCACAGAAATGGAAAATGGGAGCAGAGTTT…
Hymenoptera	wNpa	wNpa_single2	IV	-	1285	absent (end of contig)	partial	-	? (partial)	-	-	-	-	-	AAAACTTTATCTCGAATTATTTGCTGGAAAAGGTTACGCAGACATTATTTTACTTGTGCG CGGTTCTGATAAGTCGCTAAGCTCTATTCCTATTATTATTGAGCTTAAAGCAGGTACTGG TGAGATAAGTACAGTGATAAAAGCATTGAAGCAAGCACAAGATTATGTTAAGGGCTCTTT TTCTAACTCTATAAGAATGATTACTATAGCTAATGAAGCTATTTGTGTAGGATTAAATTT TGACATGGTTCATCACGAAAATGTTAAAATTGATGTAGAAAATTTTCTTAGTCGAGAAGG TAATTCTGTAATAGAAAAGTTACTTGGCACTGAAGCAGCAAATGCTGAGGTGATAAAAAC ACAGCTAGAGTATCTTTACTATGGAATTGTTTG…
Diptera	wOrie	wOrie_pair2	IV	1341	2247	complete	complete	-	-	-	-	-	-	ATGGAATCTAGCTTAGATCACAATTACAATAAAATACTTGATACATTGAAAGGTACTATT AAAGACGACGATAATCAAGTTAAAGCAAGAAAACATCTTAGAGTAGAAAGATGGTTAAGG GTTTATATTCAATTAATTGAAGATTTTGATGAGGAAAAACTAAAATTTTTCTCTGATATA TTCTCTGATGATTTTTGCTGGGAAGGAACGGGGTTAAAAAATGAAGTTGTTGGTGAAAGG CTAACTGAAGAAAAAAATAAAAATGGAAAAGAGAATCCGTTAAACATTTCTAAAAGATAT TACCTAGCATGTAAATACTGTTTAGAAGGTAAGATACCTAAATTATTTGAGCAAGTATTT ATAAAGTTTAAAAATAGTGCATTTGAAGAAGAT…	ATGCCAAGTAATGTCAAGCCGCTTGAGTTGGTACAGCTTCTGTTAATGGAAAATACATCA AAAGATGAGTTCTTAGGTTTTCAAAAAAGGTTCCAATCGTTTATCAATCAGTCTCCTTCT TTTTTGCATTCAGTTGGAAAAGAAGGTTTTTTTCCTAGTTTCTTTTTTGGTATGTTTGCT ACTGTATTGGATACAGAACTTGCTACTAGAATTGGTATCGAAAAAGTTTATTTCCGTTTT GATGATAACAGAACTTTGAGAATAGCTGTATTAATTAAACCAGGGAAGTTAAAGTATATA ACAATTTCTGATCAAGATGGTAGTAAGTTTCTGGGATTTAGTGAAAACGAGTTAAAAAAA ATAGAACAAGCATGCAAAATGAGCACAAAGTTT…
Diptera	wOrie	wOrie_single	IV	-	2210	absent (ankyrin repeat gene)	complete	Note: absent (ankyrin repeat gene instead)	1 frameshift	Note: absent (ankyrin repeat gene instead)	16 bp deletion	-	1	-	ATGTTAAGTGCTACAAAACCATTTGAGTTAGTACAACTTCTACTGATGGAAAATACATCA AAAGATGAATTTTTAGATTTTCAAAAAAGATTTCAGTCATTTACTGATCAGTCTCCTTCT TTCTTGCATTCAGTTGGAAAAGAAGGGTTTTTTCCTAGTTTCTTTTTTGGTATATTTGCT ACTATATTAGACACGAAACTTGCTACTGAAATTGGTATCAAAAAACTTTATTTTCGTTTT GATGATGATAGAACTTTAAAAATAGCTGTACTCACTAATAAAAATGAGTTGAAGTGTATA ACAATTTCTGATCAAGCTAATAATAACAAAAATCTAAAATTTAGTAGTGATGAGTTAGAA AAAATAAAACAAGCAATAAGGTCACCGCTATTT…
Diptera	wPipJHB	wPipJHB_pair3	IV	1338	2199	complete	complete	-	-	-	-	-	-	ATGGAATCTGGTTTGGATCACAATTACAATAAAATACTTGATATATTAAAAGGTGCTATT AAAGGCGACGATAATCAAGTTAAAGCAAGAAAACACCTTAGAGTAGAAAGATGGTTGAGG GCTTATATTCAATTAATTGAAGATTTTGATGAGGAAAAACTAATTTTTTTTTCTGATATA TTCTCTGATAATTCTTGTTGGGATGGAATAAAATTAAAGAATAAAGCTGTTGGTGAAAGG CTAACTGAAGAAAAAAATAAAAATGGAAAAGAAAATCCGCTTGATCTTGCAGATAGATAT TACTTGGCATGTAAATATTGTCTAGAAGATAAGATTCCTGGATTATTTGAACAAGTATTT ATGAGATTTAAGAGAAGTGCCTTTGAAGAAGAT…	ATGCCAAGTAATGTCAAGCCGCTTGAGTTGGTACAGCTTCTGTTAATGAGAAATAAATCA AAAGACGAGTTCCTAGATTTTCAAAAAAGGTTCCAATCGTTTATCAATCAATCTCCTTCT TTTTTGCATTCAGTTGGAAAGCCAGGCTTTTTCCCTAGTTTCTTTTTTGGTATGTTTGCT ACTGTATTAGACACAGAACTTGCTACTAAAATTGGTATTAAAAAACTTCATTTTCGTTTT GATGATAATAGAACTTTAAAAATAGCTATATTAACTAATGAGGGACTTAAGTGTATAACG ATGTCTGATCAAGTTGATGGTAACATGCATCTAAAGTTCTCTCAAGGAGAGTTAGAAAAA ATAGCACAGAAATGGAAAATGGGAGCAGAGTTT…
Diptera	wPipMol	wPipMol_pair1	IV	1338	2199	complete	complete	-	-	-	-	-	-	ATGGAATCTGGTTTGGATCACAATTACAATAAAATACTTGATATATTAAAAGGTGCTATT AAAGGCGACGATAATCAAGTTAAAGCAAGAAAACACCTTAGAGTAGAAAGATGGTTGAGG GCTTATATTCAATTAATTGAAGATTTTGATGAGGAAAAACTAATTTTTTTTTCTGATATA TTCTCTGATAATTCTTGTTGGGATGGAATAAAATTAAAGAATAAAGCTGTTGGTGAAAGG CTAACTGAAGAAAAAAATAAAAATGGAAAAGAAAATCCGCTTGATCTTGCAGATAGATAT TACTTGGCATGTAAATATTGTCTAGAAGATAAGATTCCTGGATTATTTGAACAAGTATTT ATGAGATTTAAGAGAAGTGCCTTTGAAGAAGAT…	ATGCCAAGTAATGTCAAGCCGCTTGAGTTGGTACAGCTTCTGTTAATGAGAAATAAATCA AAAGACGAGTTCCTAGATTTTCAAAAAAGGTTCCAATCGTTTATCAATCAATCTCCTTCT TTTTTGCATTCAGTTGGAAAGCCAGGCTTTTTCCCTAGTTTCTTTTTTGGTATGTTTGCT ACTGTATTAGACACAGAACTTGCTACTAAAATTGGTATTAAAAAACTTCATTTTCGTTTT GATGATAATAGAACTTTAAAAATAGCTATATTAACTAATGAGGGACTTAAGTGTATAACG ATGTCTGATCAAGTTGATGGTAACATGCATCTAAAGTTCTCTCAAGGAGAGTTAGAAAAA ATAGCACAGAAATGGAAAATGGGAGCAGAGTTT…
Diptera	wPipPel	wPipPel_pair2*	IV	1338	2199	complete	complete	-	-	-	-	-	-	ATGGAATCTGGTTTGGATCACAATTACAATAAAATACTTGATATATTAAAAGGTGCTATT AAAGGCGACGATAATCAAGTTAAAGCAAGAAAACACCTTAGAGTAGAAAGATGGTTGAGG GCTTATATTCAATTAATTGAAGATTTTGATGAGGAAAAACTAATTTTTTTTTCTGATATA TTCTCTGATAATTCTTGTTGGGATGGAATAAAATTAAAGAATAAAGCTGTTGGTGAAAGG CTAACTGAAGAAAAAAATAAAAATGGAAAAGAAAATCCGCTTGATCTTGCAGATAGATAT TACTTGGCATGTAAATATTGTCTAGAAGATAAGATTCCTGGATTATTTGAACAAGTATTT ATGAGATTTAAGAGAAGTGCCTTTGAAGAAGAT…	ATGCCAAGTAATGTCAAGCCGCTTGAGTTGGTACAGCTTCTGTTAATGAGAAATAAATCA AAAGACGAGTTCCTAGATTTTCAAAAAAGGTTCCAATCGTTTATCAATCAATCTCCTTCT TTTTTGCATTCAGTTGGAAAGCCAGGCTTTTTCCCTAGTTTCTTTTTTGGTATGTTTGCT ACTGTATTAGACACAGAACTTGCTACTAAAATTGGTATTAAAAAACTTCATTTTCGTTTT GATGATAATAGAACTTTAAAAATAGCTATATTAACTAATGAGGGACTTAAGTGTATAACG ATGTCTGATCAAGTTGATGGTAACATGCATCTAAAGTTCTCTCAAGGAGAGTTAGAAAAA ATAGCACAGAAATGGAAAATGGGAGCAGAGTTT…
Diptera	Drosophila_yakuba_1	wYak_pair2	IV	1338	2435	complete	complete	-	1 frameshift	-	236 bp insertion	-	1	ATGGAATCTGGTTTGGATCACAATTACAATAAAATACTTGATATATTAAAAGGTGCTATT AAAGGCGACGATAATCAAGTTAAAGCGAGAAAACACCTTAGAGTAGAAAGATGGCTAAGG GTTTATATTCAATTAATTGAAGATTTTGATGAGGGAAAATTAAAATTTTTCTCTGATATA TTCTCTGATAATTCTTGTTGGGATGGAATAAAATTAAAAAATAAAGCTGTTGGTGAAAGG CTAACTGAAGAAAAAAATAAAAATGGAAAAGAAAATCCGCTTGATCTTGCAGATAGATAT TACTTGGCATGTAAATATTGTCTAGAAGATAAGATTCCTGGATTGTTTGAACAAGTATTT ATGAGATTTAAGAGAAGTGCCTTTGAAGAGGAT…	ATGCCAAGTAATGTCAAGCCGCTTGAGTTGGTACAGCTTCTGTTAATGAGAAATAAATCA AAAGACGAGTTCCTAGATTTTCAAAAAAGGTTCCAATCGTTTATCAATCAATCTCCTTCT TTTTTGCATTCAGTTGGAAAGCCAGGCTTTTTCCCTAGTTTCTTTTTTGGTATGTTTGCT ACTGTATTAGACACAGAACTTGCTACTAAAATTGGTATCAAAAAACTTCATTTTCGTTTT GATGATAATAGAACTTTAAAAATAGCTATATTAACTAATGAGGGACTTAAGTGTATAACG GTGTCTGATCAAGTTGATGGTAACATGCATCTAAAGTTCTCTCAAGGAGAGTTAGAAAAA ATAGCACAGAAATGGAAAATGGGAGCAGAGTTT…
Hymenoptera	Acromyrmex_echinatior	Acromyrmex_echinatior_pair1	V	1782	2373	complete	complete	-	-	-	-	-	-	ATGAATAAAAAGGAAAAAGAGTTTATAAATTCGGTTCCGGAAAGTGATCCTGATTATGCT GTAAAGCGCTTTCAGATTAAGGAATGGTATAAACCATTTGGGACGAAGATTCTGACGAGT TCGGGTCTCTCTTATGTTGCTCACAAGCTAAATAATTTCTCAGATGAAAAGTATTGGACG AAGAGAGAATATGGAGACCCTATTCTTAATAGGGCATCTGTTTTAAAAGAATTGCTTGGT ATAAAAAAAACAGACGGTGAGGATCTATTGGATGACTACGATAGATATACAGTTGCTTGT TGGCTTTGCTCAGAGGAAAGTATACGTGGCACTTTTCCATCGCTAGGTAAATACAAGGGT GATTCAGAGTCGAAAGAGGAGTTTATTACGGAC…	ATGAAAAAAGAATTAATACAATATCTTTTTGAGGCAAGTAGTGGTGATAAAAGTTTTCAA GAAAGATTTCAGTCGTTCTTAGATCAAATACCAAAACCCAGTGGGGCTTCTGCTGCGCCA GGAAAGGAAGGGTTTTTTATAAATTTCTTTGCTGGTATGTTTGCTAGCTTAAGAAGTACA GAACTTGCTGAAAAGCTTAAAATAAAAGATTTGCACTTTCGCTTACTTGAAAAGAAGTTA CATATCATTGCAGAGATTGGAGAAGAAAAGAAAAAACGTCTATTTATTTTTTCAGAAAGT GGAAACAAAAAGTCTAATGATGACTTGGAAGCAGAAATGAAGAATATAGGTAAAGGGTTA AGTGCAACTAAGGTTTTAATAGGTAGAGAAGTA…
Hymenoptera	Acromyrmex_echinatior	Acromyrmex_echinatior_single	V	1236	-	complete	absent (end of contig)	-	-	-	-	-	-	ATGGATTACGAAGATGTACAAAAGATATTACTAACGTCTATTAAAGAAGATGATCCTCAT AAAGGGTTTAAAGAGTTGGCGATTAAGAGATATTGTATTGCATATCAGGCACTATTTAAT AGATGGAATAGCGTAATACTACCGCCTTTTTTAAAGAAAATTCTAGAAGGTGTAAACTGT TGGGAAATTGGTGATAACTCAGATCATGCTAAGCTTAATAGATATTCACTAGGGAAAAAA TTATTAGCCTTAAAAACCGAAGATGGACAGAAATCTCTTCTTGATTCCTTTGACCGCTAC AGAATAGCCTGCTGGTGTTGTTTTGAAGACGAGATAAGAGCTATTTTTGAGGAGTTTAAA TTAACATTAGGTAGCAAACCAGTAAAGAGTTTA…	-
Hymenoptera	Acromyrmex_echinatior	Acromyrmex_echinatior_single2	V	1239	-	complete	absent (end of contig)	-	-	-	-	-	-	ATGGATTACGAAAATGTACAAAGGGTATTATTGACTTCTATCAAAGAAGATGATCCTCAT AAAGGGTTTAAAGAGTTAGAGATTAAGAGGTATTGTATTGCATATCAGACATTATTGCGT GAATGGGATAGGACAATAATAACACCCTTTGTTAAGGAAATTTTAGAAAGCGAAATTTGT TGGAAAGCCGATGACACCTTAGATCATGTTAAGCTTGATAGGTATTCACTAGGGAAAAAA TTGTTAGGCTTGAAAGCTGAAGATGGACAGAAATCTCTTCTTGATTCCTTTGATCGTTAC AGAATTGCCTGCTGGTGTTGTTTTGAGGACGAGATAAGAGCCATTTTTGAAGAATTTAAA TCAACATTAGGTAGCAAGCCAGTAGAGAGTTTA…	-
Coleoptera	Diabrotica_virgifera_virgifera_1	Diabrotica_virgifera_virgifera_pair1	V	1248	-	complete	partial	-	? (partial)	-	-	-	-	ATGTTACGTTCAGATATTCCAGAAATTTTATTTTCATCTATTAGAGAAGATGACCCCTAT AGAGCGTCTAAGCTTTTTCAAATTGAACGCTGGTGCTATGCAAATTGGGATTTGCACGAA ATGGCTGGTAAAAAGAGAAACAAATTTCTCGCGCGGGTGTTATCTAATGAAGATTGTTGG AAAAAAGTAGACAATTTACACGGAGTTAAGCTTGATAGACAGGTGGTAGGTAAAAATCTG ATAATGCCAGGTAGTCCCTTTAGTAACTCTAGCTATAAAATAGCCTGTCGGTGCTGCTTA GAAGAAGATATTATTGCTTTATTTGAGGAAAGAAAAAAAAGCCTATCAGCTCAAGGTAAG AGTAGTCTGTTGGAGTATGAGCACTTAGTTAGG…
Coleoptera	Diabrotica_virgifera_virgifera_1	Diabrotica_virgifera_virgifera_pair2	V	1323	-	complete	partial	-	? (partial)	-	-	-	-	ATGCTTTTGTTTATGGAGGTAAGAATTATGGACTTAGATGACCTAATTAAGGCAGCTTTT TCTATTATTAAGGATGATGATCCTTATAAAGAATCTAAACAACTTCAAATAAGAAATTGG GGTCGAGGGTATTTAGAGACTATCAATACTGGAAATCTTCCCTTTTTCCTTGATATATTG TCAGATGAAGAATGTTGGGAAAAAACTGATACAATACATGTTATCAAGCTTAATAGAAGA GTAGTAGCTAAAAAGATGATTGAACCCCAGAGTTGGAAGGGTACAAGTAATCCACTAGAT GACTTTGATCGTTACCAAGTTGCATGTTGGTGTTGCTTAGAAGAAGACATAATCACTCTA TTTGATCATTTTAAACAGGAAGATAAAATAAAA…
Coleoptera	Diabrotica_virgifera_virgifera_1	Diabrotica_virgifera_virgifera_single	V	1248	-	complete	absent (end of contig)	-	-	-	-	-	-	ATGTTGCGTTCAGATATTCCGAATGTCCTATTTTCTTGTATTAAAGAAGATGATCCTCAT AGAGCATCTAAGGTTTTTCAAATTGAACGCTGGTGCTATGCAAATTGGGATTTGCACGAA ATGGCTGGTAAAAAGAGACACAATTTTCTTGCGCAGGTGTTATCTAATGAGGATTGTTGG AAAAAAGTAGATAATTTACATGGAGTTAAGCTTGATAGACAGGTGGTGGGTAAAAAACTG ATAGTGCCAGGTAGTCCTTTTAGTAACTCTAGCTACGGGATTGCCTGTCGATGCTGTTTA GAGGAAGATATTATTGCTTTATTTGAGGAAAGAAAAAAAAGCCTATCAGCTCAAGGTAAG AGTAGTCTGTTGGAGTATGAGCACTTAGTTAGG…	-
Hymenoptera	Diachasma_alloeum	Diachasma_alloeum_pair1	V	1248	8502	complete	complete	-	-	-	-	-	-	ATGCTGCGTTCAGATATTCCAGAAGTTTTATTTTCGTCTATTAAAGAGGGTGATCCTTAT AGAGCATCTAAGCTTTTTCAAATTGAACGCTGGTGCTATGCAAATTGGCGTCTGCACCAA AAAAGTGGCAAGAAAGGACGTAATTTTCTTGCACAGGTATTGTCTAGTGAGGATTGTTGG AAAAAAGTAGACAATTTACATGGTGTTAAGCTTGATAGGCAAGTGGTAGGCAAAAAGTTA ATTGCGCCAGATTCAGGTAATCTCTTTGATAAGTATGCCATTGCCTGTCGTTGCTGTCTA GAAGAAGATATTATTGCTTTGTTTGAGGAAAGAAAAGAGGAATTATCAGCTCAAGGTAAG AGTAGTCTATTGGAGTATGAGCACTTAGTTAGG…	ATGTCTCTGATAATAGATAGTGGGTTTAATATAATGAAGGGGGGTTTTATGTTCAAAATA CAGTATCCAACAGATCATCTTAAAAAAGAAAGTGTTAATTCAAAAATTGCCGAGTTATCG GATGAAATACAGTATATGGAACAAGTGAAAGAGTTTCCTCAATTTAAGCGTTATCGAAGG TCTGATGTTGATTCTGAAAGTAGGTTTAAAAGAATCGATGTTCCAGGAGATGGTAGTTGC TTATTTTGGTCTGTTACTATGGCTTACTTAATACCTGTCAGAAACAATGATGCTCTATTT CAGCGAAGATATGAAGCTTTGTTTGGAAATGAAGGAGATGTAACCCAAAGTTTAGATCAT ATCAGAGGTTTGGTTCGGAATTTAAGTACTGCT…
Coleoptera	Diploeciton_nevermanni	Diploeciton_nevermanni_pair2	V	1413	-	complete	partial	-	? (partial)	-	-	-	-	ATGGAACAAGAAAGTTTAATTAAATCAGACGATTCGCATTACTGTAAAGAAATTTTAAGG AGAGTAATAAAGCATGATGATCCTTTTAAAAAATCTAAAGCAAAGCAATTAAGAAGATAC ATTGGTAGTAATAGCAGGATAATCTATTATGTAAACTATGATATAGTTTCAGATATTTTC TCTAAAAGTAATTGTTGGGTTGATGATAATGTTTATGGAAAAAGGTTAGATAGGCGTTTT TTCGTTCAAGAGTTAATAGATATCTCCTCAAAAAATAACTATGATAATCACCCATATGTT GGTGAATGCTATACATTAGCTTGTTTGAACTGTTTAGATGAACAATTAGTTCGTAATTTA TTCACACTATACAAAAAGCAAGCAGAAGAAGTA…	ATGGATAACTATGAATTAATTAGAATGTTGATAGAAGGTGATACTCTAACTTTTAGGGAT AGATTACAATCATTTATTGAGCAGCTCCCTGATAATAAGCGTTCTGTAAATAAAGAAGGT TTTTTTCCTTTATTTGTATTAGGTGGGTTTTTAGCTTTACCAGATACTGAATTGGGAGAA AGTTTAGGAGTTAAGCAAGTATTTTTTCATGTTGAAAAGTATAAAAAAAATAATAAATCT TATGTTAATGGGGTTAAATTTGCCATTTTAACAAAAGAACAAAATAAGAAAGATAAGTTA CTGTTTATTGTAGTTTATGAAAAGAATCCTATAGTATTTGATCGAAAGGAAGTAGAGTGT ATTAAATCTAAGTTAAATAGCCATAATACTGAG…
Coleoptera	Diploeciton_nevermanni	Diploeciton_nevermanni_pair5	V	1233	2916	complete	complete	-	-	-	-	-	-	ATGGATTACGAAGATGTACAAAGAGTATTGCTAACTTCCATCAAAGAGGATGATTCTCAT AAAGGGCTCAAAGAGTTAGAGATTAAGAGATATTGTATTGCATATCAGGCACTATTTAAT AGATGGAATAGCATAATACTACCACCTTTTTTAAAGGAAATTTTAGAAAGTGGGACCTGT TGGAAAATCGATGACACCTTAGGTCATGTTGAGCTTGATAGGTATGCACTAGGGAAAGAA TTGTTAGACTTGAAAACTGAAGATGGACAAAAATCTCTTCTTGATTCCTTTGACCGTTAC AGAATTGCCTGCTGGTGTTGTTTTGAGGACGAGATAAGAGCTATTTTTGAGGAATTTAAA TTAACATTAGGTAATAAGCCAGTAGAGAGTTTA…	ATGGTTGATAACAATCAACACCAAGAAAAACCACAAGATTTCGAGTTAATTGAGTTGCTT TTTGGGAAAGTAGATTCTTCAACTTCTAATGCAGTAGATCAATCTTTTGAAGCAAGATAT CAGTCATTGGTTGATCAAATACAATCCTATTTACATTCTAGTGAAAAACCTGGCTTTTTT CCTCATAGATTTTTAGGTTCTTTTTCCAGTGTATTAGATACTAAACTTAATGACAAGCTA GGTATAAAGAAGTTACACTTTCGTTTTGAGGGAGCAAGAACTCTAAAGATTGTAGCAGAA ACAGAATCCAAAATACATGTTTTTATTTTCACTGAAGATATAGAAGCTCAACATTCTAAA CAAACAAATACTAAGAATTTTGAATTCACCACA…
Coleoptera	Diploeciton_nevermanni	Diploeciton_nevermanni_pair6	V	1305	-	complete	partial	-	? (partial)	-	-	-	-	ATGGACTGCGATGAACTCAGAAAAGCTGTTTTCTCTATTGTTAGGGATGATGACCCTTAT AAAGAATCTAAACAACTTCAATTGAAAAATTGGTGCGGTGCATTTTTAGAAATATTTGAT AGTTGGGGTGAAGCAAAACTTCCATTCTTTTTAGATATATTATTAAATGAAGAATGTTGG GAAAAAGCCGATACAATACATGGTATCAAACTCAATAGAAGAGTAGTGGCTAAAAAGATG ATAGAACCAAAAAGTTCTAAGGGTATAAGTAATCCACTAGGTGACTTTGATCGTTACCAG GTTGCATGTTGGTGTTGTTTAGAAGAAGACATAATCTCTCTATTTGAACACTTCAAACGG GAAGATGAAATAAATGACGGGGATTCAGATGCA…	ATGCCTAAACGAAAACAAGGAGAAGTCGATAATCAAGGAGTGCAGGATTTTGAATTAATA GAGCTACTAATTCGGGAGTCAGTAAAAGCTGGCCCAAGTACTTCAGCCCTAAAAGGGAGT GATTTTGAATCTTTCCAAGCAAGGTTTCAATCATATATTGACCAGGTTCCTTCGTATTTA CATTCAGTAGGTAAAGAAGGATTTTTTCCGCATTTCTTTTTAGGAAGCTTTTCTACTTTG ATAGACACAGAAATTGCAACAAAGCTGAATATTGAAAAAATATATTTTAGTTTTGACAGT TCAAAGACTCTAAAAGTAGCTGTTATTAAAAAAGGAGAAATCAAAAGCCCAGAAGATGCT GCTGATAAAGTAAGGCTCTTTGTTATTGCAGAA…
Coleoptera	Diploeciton_nevermanni	Diploeciton_nevermanni_pair7	V	1410	-	complete	partial	-	? (partial)	-	-	-	-	ATGGAACAAGAAAGTTTAATTAAGTCAGATGATTCGCATTACTGTAAGAAAATTTTAGGA CGAGTGATAAAGCATGATGACCCTTTCAAAGAATCTAAAGCAAAGCAAATAAGAAGATGC ATCGGTAGGAATAGCAGAATAATCCACTATGTAAACTATGGTATAGTTTCGGATATTTTC TCTAAAGATGATTGTTGGGTTGATGATAATATTTATGGAAAAAGGTTAGATAGGCGTTTT TTTGTTCGAGAGTTAATAGACGTTTCCTCAAAAAATAACTACGATAATCATCCATACGTT GGTGAATGTTATACACTAGCTTGTTTGAACTGTTTAGATGAACAATTAGTTCGTAATTTA TTTACACTATACAAAAAGCAAGCAGAAGAAGTA…	ATGGATAATTACGAATTAATTCAGATGTTGATATACGGTGATACTTTGACTTTTAGAGAT AGGTTACAATCTTTTATTGAGCAACTTCCTGATAATAAGCGTTCTGTAAATAAAGGAGGT TTTTTTCCTTTGTTTATATTAGGTGGCTTTTTAGCTTTGCCAGATACTGAATTAGGGGAA AGTTTAGGAGTTAAACAAGTGTTTTTTCGCATTGAAAAGTATGTAAAAAGTAAAAAATCT TATGTTAATGGAGTTAAATTTGCCATTTTAATAAAGGAACAAAATAAGAAAGATAGGTTA CTCTTTATCGCAGTTTATGAAAAGGATCCTATAGTA
Coleoptera	Ecitophya_simulans	Ecitophya_simulans_pair1	V	1257	-	complete	partial	-	? (partial)	-	-	-	-	ATGCTGCGTTCAGATATTCCAAAGGTCCTATTTTCTTGTATTAAAGAAGATGACCCCTAT AGAGCGTCTAAGCTTTTTCAAATTGAACGCTGGTGCTATGCAAATTGGCGTTTACACCAA AAAAGTGGCCAGAAAGGACGTAATTTTCTTGCACAAGTGCTATCTAGTGAGGATTGTTGG AAAAAAATAGACAATTTACACGGAGTTAAGCTTGATAGGCAAGTAGTAGGCAAAAAATTG ATTGCGCAAGGTTCAAATAATCCATTTAGCTCTGAAAAGAGATATGAGACAGCTTGTCGT TATTGCCTAGAAGAGGATATTGTTGCTTTGTTTGAAGAGAGGAAAAATAAACTATCAGCT CAAGGTAAGAGCAGTCTATTGGAGTATTCTCAC…	ATGTTTAAGACACAATATCCAACAGATCATCTAGAAAAAGAAGGCGTTAATTCAAAGATT ACCGAATCATCGGGTGAGATACAATATATAGAGCAAGCTAAAGAATTTCCTCAATTTAAG CGTTATAAGAGGTCTGATGTTGATTCCGAAAGTGAAAGTAGATTTAAAAGAATCGATGTT CCAGGAGACGGTAGTTGCTTATTTTGGTCTGTTACTATGGCTTACTTAATACCTGTCAGA AACGAAGATGCTCTATTTCGACAAAGGTATGAAGTTCTGTTTGGAAATGAAGGAGCTGTA ACCCAAAATTTGGATCATATTAGAGGTTTAGTTCAGAATTTAAGTACTGCGAATTATGAT GGTACATTTGCAAACTTAGTAAGGAATGCATTT…
Coleoptera	Ecitophya_simulans	Ecitophya_simulans_single	V	1326	-	complete	absent (end of contig)	-	-	-	-	-	-	ATGGGAGGAATTATGGACTGTGATGAACTCAGAAAAGCTGTTTTCTCTATTGTTAAGGAT GATGATCCTTATAAAGAATCTAAACAACTTCAATTGAAAAATTGGTGCGGTGCATTTTTG GAAATATTTGACAGTTGGGGTGAAAAAAAACTTCCGTTCTTTTTGGATATATTATCAAAT GAAGAATGTTGGGAAAAAACTGACACAATACATGGTATCAGACTTAATAGAAGGATAGCG GCTAAAAAGATGATTGAACCCCAGAGTTGGAAGGGTACAAATAATCCGCTAGAGGACTTT TATCTTTACCAAATCGCATGTTGGTGCTGCTTAGAAGAAGACATAATCTCTCTATTTGAA CATTTTAAACAGAAGCACAAAGCAAAAGATGGT…	-
Hemiptera	Gerris_buenoi_1	Gerris_buenoi_pair3	V	1413	-	complete	partial	-	1 stop codon	-	1 substitution CAA>TAA	-	1	ATGGAACAAGAAAGTTTAATTAAGTCAGACGATTCGCATTACTGTAAGAAAATTTTAGGA CGAGTGATAAAGCATGATGACCCTTTCAAAGAATCTAAAGCAAAGCAAATAAGAAGATGC ATCGGTAGGAATAGCGGAATAATCCACTATGTAAACTATGGTATAGTTTCGGATATTTTC TCTAAAGATGATTGTTGGGTTGATGATAATATTTATGGAAAAAGGTTAGATAGGCGTTTT TTTGTTCGAGAGTTAATAGACGTTTCCTCAAAAAATAACTACGATAATCATCCATACGTT GGTGAATGTTATACACTAGCTTGTTTGAACTGTTTAGATGAACAATTAGTTCGTAATTTA TTTACACTATACAAAAAGCAAGCAGAAGAAGTA…	ATGGATAACTATGAATTAATTAGAATGTTGATAGAAGGTGATACCCTAACTTTTAGGGAT AGATTACAATCATTTATTGAGCAGCTCCCTGATAATAAGCGTTCTGTAAATAAAGAAGGT TTTTTTCCTTTATTTGTATTAGGTGGGTTTTTAGCTTTACCAGATACTGAATTGGGAGAA AGTTTAGGAGTTAAGCAAGTATTTTTTCATGTTGAAAAGTATAAAAAAAATAATAAATCT TATGTTAATGGGGTTAAATTTGCCATTTTAATAAAGGAACAAAGTAAGAAAGATAAGTTA CTATTTATTGTAGTTTATGAAAAGAATCCTATAGTATTTGATCGAGAGGAAGTAGAGTAT ATTAAATCTAAGTTAAATAGCCATGATACTGAG…
Hemiptera	Gerris_buenoi_1	Gerris_buenoi_pair4	V	1290	-	complete	partial	-	? (partial)	-	-	-	-	ATGGACTTAGATGAACTAACCAAGGTAGCTTTTTCTATTATCAAAGATGACGATCCTTAT AAAGAATCTAAACAACTTCAAATAAAAAATTGGGGGCGGGGATATTTGGAGACCATCAAT ACTGGGAATCTTCCCTTTTTTTTTGATATATTATCAAATGAAGAATGTTGGGAAAAAACC GATACAATACATGGCATTAAACTCAATAGAAGAGTAGTTGCTAAAAAGATGATAGAACCT CAGAGTTGGAAAGGTACAAATAATCCGCTAGATGACTTTGATCGTTACCAAGTTGCATGT TGGTGTTGTTTAGAAGAGGATGTAATCGCTCTATTTGAACATTTTAAACAGGAAGATGAA ATAAAAGATGGAGATTCAGATGCACTAAAAAAA…	ATGCCTAAAAGAAAGCAAGGGGAAGTACAACACGGAGAAGTACAGGATTTTGAGTTAATA CAGCTACTTATTCAAGAGGTATATTCTGGTAAGGGTGCTAGTACAAGTATTGCGCAAAGG GGCAAATTTGAGTCTTTTAAGGCAAGGTTTCAATCATATATTGACCAAATTCCATCATAT TTACATTCAGTAAGCAAAGAAGGGTTTTTTCCTCATTTTTTCTTGGGAAGCTTTTCTATC TTGCCGGATACACAAATTGCAGAAAAATTAGGTGTTAAAAAAGTTTATTTTCGTTTTGAC ACTGCAAAAACATTAAAAGTAGTAGTTGTTAAAAATAGTCAAATTAGAAGTGATGCGGAC GCTATTCAAGGTATAGGGCTATTTTCTATTTCA…
Hemiptera	Gerris_buenoi_1	Gerris_buenoi_pair5	V	1413	-	complete	partial	-	? (partial)	-	-	-	-	ATGGAACAAGAAAGTTTAATTAAATCAGACGATTCGCATTACTGTAAAGAAATTTTAAGG AGAATAATAAAGCATGATGATCCTTTTAAAGAATCTAAAGCAAAGCAATTAAGAAGATAC ATTGGTAGTAATAGCAGGATAATCTATTATGTAAACTATGATATAGTTTCAGATATTTTC TCTAAAGGTGATTGTTGGGTTGATGATAATGTTTATGGAAAAAGGTTAGATAGGCGTTTT TTCGTTCAAGAGTTAATAGATATCTCCTCAAAAAATAGCTATGATAATCACCCATATGTT GGTGAATGTTATACATTAGCTTGTTTGAACTGTTTAGATGAACAATTAGTTCGTAATTTA TTCACACTATACAAAAAGCAAGCAGAAGAAGTG…	ATGCCTAAAAGAAAGCAAGGGGAAGTACAACACGGAGAAGTACAGGATTTTGAGTTAATA CAGCTACTTATTCAAGAGGTATATTCTGGTAAGGGTGCTAGTACAAGTATTGCGCAAAGG GGCAAATTTGAGTCTTTTAAGGCAAGGTTTCAATCATATATTGACCAAATTCCATCATAT TTACATTCAGTAAGCAAAGAAGGGTTTTTTCCTCATTTTTTCTTGGGAAGCTTTTCTATC TTGCCGGATACACAAATTGCAGAAAAATTAGGTGTTAAAAAAGTTTATTTTCGTTTTGAC ACTGCAAAAACATTAAAAGTAGTAGTTGTTAAAAATAGTCAAATTAGAAGTGATGCGGAC GCTATTCAAGGTATAGGGCTATTTTCTATTTCA…
Hemiptera	Gerris_buenoi_1	Gerris_buenoi_pair6	V	1308	-	complete	partial	-	? (partial)	-	-	-	-	ATGGACTTTGATGAGCTAAGTAAGGCGGTTTTCTCTACTATTAAAGATGATGATCCTTAT AAAGAATCTAAACAACTTCAATTGAAAAATTGGTGCGGTGCATTTTTGGAAATATTTGAC AGTTGGGGTGAAAAAAAACTTCCGTTCTTTTTGGATATATTATCAAATGAAGAATGTTGG GAAAAAACTGATACAATACATGGTATCAAACTCAATAGAAGAGTAGTGGCTAAAAAGATG ATAGAACCAAAAAGTTCTAAGGGTATAAGTAATCCACTAGATGACTTTGATCGTTACCAG GTTGCATGTTGGTGTTGCTTAGAAGAAGACATAATCTCTCTATTTGAACATTTTAAACGG GAAGATGAAATAAATGAGGGAGATTCAGATGCA…	ATGCCTAAAAGAAAACAAGGAGAAGTCGATAATCAAGGAGTGCAGGATTTTGAATTAATA GAGCTACTAATTCGAGAGAAAGCGGAAGTTAGTCAACCTGGTCCAAGTACTTCAGCCCCA AAGGGGAGTGATTTTGAGTCTTTCAAAGCAAGGTTTCAATCGTATGTTGACCAGGTTCCA TCGTATTTACATTCAGTAGGTAAAGAAGGATTTTTTCCTCATTTCTTTTTAGGAAGCTTT TCTACTTTGGTAGACACAGAAATTGCAACAAAGCTAAATATTGAGAAAGTATATTTTAGC TTTGATAGTGCAAAGACTCTAAAAGTAGCTGTTATTAAAAAAGGAGAAATCAAAAGCCCA GAAGATGCTGCTGATAAAGTAAAGCTCTTTATT…
Hemiptera	Gerris_buenoi_1	Gerris_buenoi_pair7	V	1329	-	complete	partial	-	? (partial)	-	-	-	-	ATGGAGATAAGAATTATGGACTGTGATGAACTAAGAAAAGCTGTTTTTTCTGTTGTTAAG GATAACGATCCTTATAAAGAATCTAAACAACTTCAATTAAAAAATTGGTGTGGTGCATTT TTGCCTTTATTTGATACCTGGGGTGAAACAAAACTTCCATTCTTTTTAGATATATTATCA AATGAAGAATGTTGGGAAAAAACCGATACAATACATGGTATCAAACTCAATAGAAGAGTA GTTGCTAAAAAGATGATTGAACCAAAAAGTTCTAAAGGTATAAGTAATCCGCTAGATGAC TTTGATCGTTACCAAGTTGCATGTTGGTGTTGCTTAGAAGAAGACATAATCTCTCTATTT GAACATTTTAAACGGGAAGATGAAATAAATGAG…	ATGTTAGGTCGAGAAAAACCACAAGATTTTGAGTTAATAGAACTATTAATTCGAGAAGCA GGTTCAAATGTAGCAAGTACTTCAACTCAGCAAGGAAGTGGTTTTGAATCTTTCAAAGCA AGGTTTCAGTCATATATCGACCAGATTCCATCATATTTACATTCGGTAGGTAAAGAAGGA TTTTTTCCTCATTTCTTCTTAGGAAGCTTTTCTATTTTACCGGATACACAAATTGCAGAA AAATTAGGTGTTAAAAAGGTCTATTTTCGTTTTGATACTCCAAAAACGTTAAAGATAGTT GTTGTTCAAAATGATCAAATTAAAAAAGATACTGATGTTATTAGAGTTGCAAGAAAAGAA AAAAGTATAGGGTTATTTTCTATTTCAGAGCAC…
Hemiptera	Mycopsylla_fici_1	Mycopsylla_fici_single1	V	-	-	partial	absent (end of contig)	? (partial)	-	-	-	-	-	ATGCTGCGTGGTGATATTTCAGAAATTTTATTCTCATCCATTAAAGAAAATGATTCTCAT AGAGCATCTAAGCTCCTTCAAATTGAACGTTGGTGCTATGCGAATTGGCGTTTACATGCA AGATATGGTGAAATAAGAAATAAATTCCTTGCACAAGTATTATCTGATGGGGAATGCTGG GAGGAAGTAGGTGGCTTGCATGAAGTCAAACTTAATAGACAAAAGGTAGGAGAAAAATTG ATTGTTCTAGGTTCAGACAGTACCCCAAATCCATTTGGTACTGCTAGATACAAGATTGCC TGTCAATGCTGTCTGGAACAGGATATCGTAAAGATGTTTAGCGATCATATGCAGGAACGT AATGTAACAAATGAAGATTCATTAAAGAAGCTA…	-
Lepidoptera	Polygonia_c-album	Polygonia_c-album_single	V	1521	-	complete	absent (end of contig)	-	-	-	-	-	-	ATGAATTACACTCTAATGCCATCACTTAAGCATAAAGCTCTTGTGGAAATAGCTATTACG TTATGGAATCAAGATGATGCCTGGGATTTAGCGTCAAAGTTTTACTTCTCATCACCAATC CTAAATGTCAGTGAAAGAAAAAGAGAATGGCAAAAGGTAGAGGATGAAGTGATAAAAAAG GTACTAAAACTTCCGCTGCCAGAATTGTTAAAAAAGGAACTATCAAGTTTTGTTGAAGCA ATAGGTTGGCAGATACTCATATGGAAACAATATCATAAAAATCTTTTAGGTGGCAAAGAT GCTAGAGCAAGCTTAAGCAAGCTTTGTTGGACACCACAAGGCACTATTGATAAAGAGAAA ACAGCAAAGATATTAGTGCAAGATGAAAATTTA…	-
Hymenoptera	Pseudomyrmex_sp_PSW_54	Pseudomyrmex_sp_PSW_54_pair1	V	1326	-	complete	partial	-	? (partial)	-	-	-	-	ATGGAGGTGAGAATTATGGATTTTGATGAGCTAAGTAAAGCAGTTTTCTCTATTATTAAA GATGATGATCCTTATAAAGAATCTAAACAACTTCAATTGAAAAATTGGTGCGGTGCATTT TTGGAAATATTTGATAATGGGGGTGAAGCAAAACTTCCATTCTTCTTAGATGTGCTATCA GATGAGGAATGTTGGAAAAAAACTAATACAACACATGGTATCAAGTTTAATAGGAGAATA GCAGCTAAAAAGATGATTGAGCCACAGAGCTGGAAGGGTATAAGTAATCCACTAGAGGAT TTTTATCGTTACCAAGTTGTATGTTGGTGTTGCTTAGAAGAAGATGTGATTGTCCTATTT GAGCATTTTAAGCAGAAGCACAAAGTAAAGGGG…	TTGGGTCAAGAAAATCTACAAGATTTTGAGTTAATAGAGTTATTAATTCGAGGAGCAGGT TTAAATGTAGCAAGTACTCCAGCTCAACAAGGAAGTGATTTTGAATCTTTCAAAGCAAGG TTTCAATCGTATATTGAGCAACTTCCATCGTATTTACACTCGGTGAGCAAAGAAGGTTTT TTTCCTCATTTCTTTTTAGGAAGCTTTTCTACCTTGGTAGATACAGAAATTGCGAAAAAG CTGGATATTGAAAAAATATATTTTAGTTTTGATAGTTCAAAAACTCTAAAAGTGGCTGTT AT
Hymenoptera	Pseudomyrmex_sp_PSW_54	Pseudomyrmex_sp_PSW_54_single	V	-	-	partial	absent (end of contig)	? (partial)	-	-	-	-	-	ATGGATTACGAAGATGTACAAAAGATATTACTAACGTCTATTAAAGAAGATGATCCTCAT AAAGGGTTTAAAGAGTTGGCGATTAAGAGATATTGTATTGCATATCAGGCACTATTTAAT AGATGGAATAGCGTAATACTACCGCCTTTTTTAAAGAAAATTCTAGAAGGTGGAAACTGT TGGGAAATTGGTGATAGCTCAGATCATGCTAAGCTTAATAGGTATTCACTAGGGAAAAAA TTATTAGCCTTAAAAACAGAAGATGGACAGAAATCTCTTCTTGATTCCTTTGACCGCTAT AGGATTGCATGTTGGTGTTGTTTCGAGGATGAAATAAGAACTATTTTTGAGAAATTTAAA TCAGATCATGATGATGAACCAATAGAGAAAGTG…	-
Diptera	wBor	wBor_pair2	V	2376	3006	complete	complete	-	-	-	-	-	-	ATGCCAAAAACACAGTCTTCAGGGAGCTGCTCAGAGGAAGTAAGAATTAGTTCGGAAGTT ACTAAACAAGAATTATCAACTCCATTTATGAAGGGTTGTGTTATTACGCTTATGGATTGG CTCATTGTGAAAATAAACAAGCAGGGTCTTTCAGTCAAACTACTTGAAGAATTGAAGGAA GAAGTTAAATCTTTAGAAGAATCGCGAATTGAGTTCATCTATAAAAAGATCATGAAAGAT ATATCTGATAGCATAAAGCCAGAGCCATCAAGTCCAATGAAGACTGATGAACAAGGTGTT GAGCCTAGTAAAGTGAAGCCAGAGCCATCAAGTCCAATGAAGACTGATGAACAAGGTGTT GAGCCTAGTAAAGTGAAGCCAGAGCCATCAAGT…	ATGTTAGTAGGAAATCCTGTACCGGCTGCTGATTCACAGCAATCAGAACGTGAATTAATA GAATTATTGGTCACAACACCAGAAGAGTTTGAGAAAAAGTTTAATGAAATTTTAAAAACA ATTCCTAAGGTTAACTCTACTAGTAAGTCGTTGTTTTTTCTTTATTCTCTTATTGGTGGA GTTGCTGCTTTGCCTTACACTAATTTGTGGGGTGAAGTTGTTAGTGCAGCACAATGGGAT TTTGATTTTACAAATTTAACAGTGGATTTTTGTTTTTCAATCATAGGGAGCGATGCAGTA AGTATTAGGGCTAGTGTTAAAATGTTTGATGGTGAAGCTAAATTTGAATTTGAAAGGATG GGTCCAAATGAGTTAGAATGTTGGTATGAAGTT…
Hemiptera	wDacA	wDacA_pair1	V	1053	-	complete	partial	5' end truncation	1 frameshift (partial)	5' end truncation	1 frameshift (partial)	1	>1	TTGCTCTGCCTCTGTTGCTCTGATAGATACGTGGTAGGTAAAAAACTGATTGCACCGGAT TCAGGTAACCTTTTTGACAAGTATAACATTGCCTGTCGGTGTTGCTTGGAAGAAGATATC ATTGCTTTATTTGAGGAAAGAAAAAAAAGGTTGTCAGCCCAGGGCAAGGCTAGTTTGCTA GAATATCCCCATTTGGTTAGATGTCTTGGAGTAAGTCCTTTAAGGAAGTTTTGGTCACAT TTTGTTAGTGGTTACATCTCTAAATTAGATTTAAATGGCCTTCATCCATATGAGTATGGT CTTGACTGTGCTATGGGTTTAAAACAAGCAGAGGCAGTGGAATTTTTCTGGAATAAAATA AAGTCTCTACCTGAAGATGAGTTAAGTGCTCAG…	ATGCCAAATCTAGGAGAATCATTTACAAAAATTGACGTACCAGCAGATGGTAGTTGCTTA TTTTGGGCTGTCGCTCTGGCTTATTTAACACCTGTTAAAAACAATGATGCTTTATTTCGA CAAAGATATGAAGCTTTGTTTGGGAACGGAGAAACTGTAACACAAGGCTTGGATCATATT AAAAATTTGGTTCAGAATTATAACACGTACGACGATACATTTGTAGACTTAGTGAGAAAT ACATTTCGTAGCCGGGTGGTTGATCATATACGCTCCCATGAGAACGAGTTCAGAGCTTTT GTTGAAGGTGAAAGTGGACGCAGTTTCGACGATTACTTACAAGATATGAAAAACCCTAAT ACTTGGGGAGGTGAACCCGAAATAAGAGCAATG…
Hemiptera	wDacB	wDacB_pair1	V	1314	-	complete	complete	-	truncation (maf-like protein)	-	truncation (maf-like protein)	-	1	ATGGGCTGTGATGAGTTAAGAAAAGCTGTTTTATCTATTATTAAAGATGATGATCCTTAT AAAGAATCTAAACAACTTCAATTGAAAAATTGGTGCGGTGCATTTTTAGAAATATTTGAC AGTTGGGGTGAAAAAAAACTTCCGTTCTTTTTAGATATATTATCAAATGAAGAATTTTGG GAAAAAACTGATACAATACATGGTATCAAACTCAATAGAAGAATAGTGGCTAAAAGGATG ATAGAACCAAAAAGTTCTAAGGGTATAAGTAATCCACTAGATGACTTTGATCGTTACCAG GTTGCATGTTGGTGTTGCTTAGAAGAAGACATAATCTCTCTATTTGAACATTTTAAACGG GAAGATGAAATAAATGAGGTAGATTCAGATGCA…	ATGTTAGGTCAGGAAAAACCACAAGATTTTGAATTAATAGAACTTTTAGTTCGAGAGGTA GCGGGGGTTAGTCGATCTGGTCCAAGTACTTCAGCCCAACAGAAAAGTGATTTTGAATCT TTCAAAGCAAGGTTTCAGTCGTATATTGATCAGATTCCATCATATTTACATTCAGTAGGT AAAGAAGGTTTTTTTCCTCATTTCTTCTTAGGAAGCTTTTCTATTTTGCCAGATACAAAA ATTGCAGGAAAATTAGGCATTAAAAAAGTCTATTTTCGTTTTGATACTCCAAAAACGTTA AAGATAGTTGTTGTGATAATGATTTATCTTCTAACATAA
Hemiptera	wDacB	wDacB_pair2	V	1236	11124	complete	complete	-	-	-	-	-	-	ATGGATTACGAAAATGTACAAAAGATATTACTAACATCTATTAAAGAAGATGATTCTCAT AAAGGGTTTAAAGGGTTAGAGATTAAGAGATATTGTATTGCATATCAGGGACTATTTAAT AGATGGAATAGCATAATACTACCACCTTTTTTAAAGGAAATTCTAGAAAGCGAAATTTGT TGGAAAATCGATGACACCTTAGGTCATGTTGAGCTTGATAGGTATGCACTAGGGAAAAAA TTATTAACCTTAAAAACTGAAGATGGACAGAAATCTCTTCTTGATTCTTCTGATCGCTAC AAGATTGCATGTTGGTGTTGTTTTGAGGACGATATAAGAGCTATTTTTGAAGAATTTAAA TTAACATTAGGTAGTAAATCAGTAGAGAGTTTG…	ATGGTTAATACCAATAAGCAACAGGAAAGACCACAAGATTTCGAGCTAATGGAGTTACTT TTTGATAAGGTAGATTCTTCAACTTCTGATGTAGTGGATTTACTGGATAAATCGTTTGAA GCAAGATTTCAGTCGTTAGTTAATCAAATACAATCTTATTTGCACTCTAGTGAAAAGCCT GGTTTTTTTCCTCATAGATTTTTAGGTTCTTTTTCCAGTGTATTAGATACTAAACTTAAT GACAAGCTAGGCATAAAAAAATTGCACTTTCGTTTTGATGGGGCAAGAACTTTAAAGGTT GTAGCAGAAACAGAATCCAAAATACGTGTTTTTATTTTCACTGAAGATATAGAAGCTCAA AACTCTAAACCTATGGCCTTTGAATTCACCAAG…
Hymenoptera	wNfe	wNfe_single	V	-	9451	absent (end of contig)	partial	-	? (partial)	-	-	-	-	-	AGTTCCTTATCCTAATGAATTAAAAGAAACATTTGATCAAGCATTGGATACTCAGTCTTT ATCAACAAACGAGTATAATAAATTGTTAGAAAAAATTGGAGAAGGGATCTTTCCTTTTAA GAGTCTCGTTAATAAAGAAGCTCATTTCCATGGAATATTGAATGGAGTGTTTAGTTATTA TAGTGACTTAAAATTACAGGAATCACCAGAAACTAGAGCATTAGTTTTAACTGAGTTTCA AACTGGTAGAGGGGAACGTATTGACATGCTAGTTCATGGTATTAAGTTTGTGGCTCAAGG TGGAAATGCTGAGGAGTACACTCCAATAGGGTTAGAACTTAAGGCATCAAGGCAGGGTAA AGGGGCTCAAGCTTTATTGAGGGAAGCAAATGA…
Hymenoptera	wNfla	wNfla_single	V	-	9573	absent (end of contig)	partial	-	? (partial)	-	-	-	-	-	GAATTAAATCTTAATTTTGATACTAGATATAAGTCAGATTTTAAAAGATATCTTACTATT TGGACTGAAAAATACAATTCTTTACAAGAGTACAACAACGGAGATAATAGATTTCAAGGT ACTTTTAAAGAAGTTACTTATCCTAATGAGTTAAAAGAAACATTTGATAAAGCACTAGAT ATCCAATCCTTATCAATAAGAGGATATAGTAGATTATTAGAAAAAATTGGAGAAGGAATC TTTCCTTTTAAGAGTCTCGTTAATAAAGAAGCTCATTTCCATGGAATATTGAATGGAGTG TTTAGTTATTATAGTGACTTAAAATTACAGGAATCACCAGAAACTAGAGCATTAGTTTTA ACTGAGTTTCAAACTGGTAGAGGGGAACGTATT…
Hymenoptera	wNleu	wNleu_single	V	-	9210	absent (end of contig)	partial	-	? (partial)	-	-	-	-	-	ACTGAGTTTCAAACTGGTAGAGGGGAACGTATTGACATGCTAGTTCATGGTATTAAGTTT GTGGCTCAAGGTGGAAATGCTGAGGAGTACACACCAATAGGGTTGGAACTTAAGACATCA ACGCAGGGCAAAGGAGCTCAAGCTTTATTGAGAGAAGCAAATGATCAAATAAATGAAGAA TACAAAGAAGGTGTTACCTATAAAACTCTTACAGATGGTGATGAGGTAAAATTTATCGGT GTTGTTTTCGATAAAGGATCTAATAATCCGAATAAACTTATTTTAACAAGTAGGACAGCT GAGGAAGGATTTATTCCTGTTGGAGTAGTTCATAGTTCACATCATATGTTGCCTACTGTA GGGCAGTGTTCTAAAAGAAAATCTTCATCGCCG…
Hymenoptera	wNpa	wNpa_single	V	-	9387	absent (end of contig)	partial	-	? (partial)	-	-	-	-	-	CAATCCTTATCAATAAGAGGATATAGTAGATTATTAGAAAAAATTGGAGAAGGAATCTTT CCTTTTAAGAGTCTCGTTAATAAAGAAGCTCATTTCCATGGAATATTGAATGGAGTGTTT AGTTATTATAGTGACTTAAAATTACAGGAATCACCAGAAACTAGAGCATTAGTTTTAACT GAGTTTCAAACTGGTAGAGGGGAACGTATTGACATGCTAGTTCATGGTATTAAGTTTGTG GCTCAAGGTGGAAATGCTGAGGAGTACACTCCAATAGGGTTAGAACTTAAGGCATCAAGG CAGGGTAAAGGGGCTCAAGCTTTATTGAGGGAAGCAAATGATCAAATAAATGAAGAGTAC AAAGAAGGTGTTACCTATAAAACACTTACAGAT…
Hemiptera	wStri	wStri_pair1	V	1239	5730	complete	complete	-	-	-	-	-	-	ATGGATTACGAAGATGTACAAAAGATATTACTAGCATCTATTAAAGAAGATGATCCTCAT AAAGGGTTTAAAGGGTTAGAGATTAAGAGATATTGTATTGCATATCAGGCATTATTTAAT AGATGGAATAGCATAATACTACCACCTTTTTTAAAGGAAATTTTAGAAAGTGGAACCTGT TGGAAAATCGATGACGCCTTAGGTCATGTTGAGCTTGATAGGTATGCATTAGGAAAAAAA TTATTAACCTTAAAAACTAAAGATGGACAAAAACCTCTTCTTGATTCTTCTGATCGCTAC AGGATTGCATGCTGGTGTTGTTTTGAAGACGAGATAAGAGCTATTTTTGAGGAATTTAAA TCAACATTAGGCAATAAACCGGTAGAGAGTTTA…	ATGGTTGATAACAATCAACAACAAGAAAAACCACAAGATTTCGAGTTAATTGAGTTACTT TTTGGGAAAGTAGATTCTTCAACTTCTAATGCAGTAGATCAGTTAGATCAATCTTTTGAA GCAAGATATCAGTCATTGGTTGATCAAATACAATCTTATTTACATTCTAGTGAAAAGCCT GGCTTTTTTCCTCATAGATTTTTAGGTTCTTTTTCCAGTGTATTAGACACTAAACTTAAT GATAAGCTAGGCATAAAAAAATTGCACTTTCGTTTTGAGGGAGCAAGAACTTTAAAAGTT GTAGCAGAAACGGAATCTAAAACACATGTTTTCATTTTCAGTGAAGAGATAGAAGTTCAA CATTCTAACTCGCCACAAACACGCACTAGGAAT…
Hemiptera	wStri	wStri_pair2*	V	1293	11826	complete	complete	-	-	-	-	-	-	ATGGACCGTGGAGATATTCCGGAAGTTTTGTTTTCATCTGTTAAAGAGGATGATCCTTAT AGGGCATCTAAGCTCCTCCAAATTGAACGCTGGTGCTATACACATTCGAAGATAATTGGA AGAAGTGGTAAAAAAGGATACAATCTTATTGCACAAGTGTTATCTGATAAGGAGTCTTGG GAGGAAGTAGGAGGATTACATGGAGTCAAGCTTAATAGACGGGAGGTAGGTAAAAGGCTT ACTACACTACCAGATTCAGATAATGCTTTTGGCAGGGCAAGTAGATACAAAATTGCATGT GAGTGTTGTTTGGAGGATGAAATAAGAGCTATCTTTGAGGAAAGAAAAGAGGAATTGTCT GCTCAAGGTAATGATAGCTTGCTTGAGTATCAT…	ATGCCGAACGAAGAAAGACCACAAGATTTTGAGTTAATAGAACTATTAATTAGAGAGGTG AGTTCAGATGTAGCAAGTACTTCAACTCAACAGAGAAGTGATTTTAAATCTTTCAAAGCA AGATTTCAGTCATATATTGATCAGATTCCATCATATTTACATTCGGTAGGTAAAGAAGGA TTTTTTCCTCATTTCTTTCTAGGAAGCTTTTCTACCTTGATAAATACAGAAATTGCGAAA AAGCTGAAGATTAAAAAAATATATTTTAGATTTGATACTTCGGGTACATTAAAAGTAGCT GTTATTAGTAATGATAAAATACAATCTTATGAGGACGTTAAGAATCATGTAAAATTAATT TCTATCTCAGAGCATAACTCTGATAATAAAAAC…
Diptera	wTri-2	wTri-2_pair1	V	1272	8502	complete	complete	-	-	-	-	-	-	ATGAAAGGGGTGATTATGCTGCATTCAGATATTCCAAAAGTTTTGTTTTCGTCTATTAAA GAGGATGATCCCTATAGAGCATCTAAGCTTTTTCAAATTGAACGTTGGTGCTATACAAAT TGGCGTCTACACCAAAAAAGTGGACGCAAAGGATGTAATTTTCTTGCACAAGTGTTGTCT GATGAGGATTGTTGGAAAAAAGTAGACAATTTACACGGAGTTAAGCTTGATAGGCAAATA GTAGGTAAAAAATTGATTGTGCAAAATTCAAATAATCCTTTTAGTACTGATAAGAGATAT GAGATTGCCTGTCGTTATTGCCTGGAAGAGGATATTATTGCTCTATTTGAAGAGAGAAAA AATAAACTATCAGCTCAAGGTAAGAGTAGTCTG…	ATGTTTAAGACACAATATCTAACAGATCACCTAAAAAAAGAAGGCGTTAATTCAAAGATT ACCGAATTATCGGATCAAATACAATATATAGAGCAAGCTAAAGAATTTTATCAACTTAAG CGTTATCGTAGATCTCATGTTGATTCCGAAAGTGGAAGTCAGGTTAAGAGAATCGATGTT CCAGGAGACGGTAGTTGCTTATTTTGGTCTGTTACTATGGCTTACTTAATACCCGTCAGA AACGACGATGCTTTATTTCGACAAAGGTATGAAGTACTATTTGGAAATGATGGAACTGTA ACCCAAAATTTAGATCATATTAGAGGTTTGGTTCGGAATTTAGGTGCTGCGAATTATGAT GATACATTTGCAAATTTAGTAAGAAACGTATTT…
Wolbachia strains for which no cif homolog was identified
Host	Wolbachia strain
Coleoptera	Bembidion_lapponicum
Lepidoptera	Delias_oraia
Diptera	wAu
Nematode	wBm
Hemiptera	WBT1
Nematode	wCle
Collembola	wFol
Nematode	wOo
Nematode	wOv
Nematode	wPpe
Hymenoptera	wTpre
Hymenoptera	wTpre
Diptera	wTro
Hymenoptera	wUni
Hymenoptera	wVitB
Diptera	wWil
