# Supplementary material for: Life and Death of Selfish Genes: Comparative Genomics Reveals the Dynamic Evolution of Cytoplasmic Incompatibility
Source: Mol Biol Evol. 2020 Aug 14;38(1):2–15. doi: 10.1093/molbev/msaa209 (PMC7783169; doi:10.1093/molbev/msaa209)
Supplement: msaa209_supplementary_data [file msaa209_supplementary_data.zip › Table S3_Genes used for Wolbachia strain phylogeny.xlsx]

## Sheet: Table S3
Phylosift gene name	Gene name in wMel	Gene product
DNGNGWU00001	WD_RS02370	30S ribosomal protein S2
DNGNGWU00003	WD_RS00110	50S ribosomal protein L1
DNGNGWU00007	WD_RS03065	50S ribosomal protein L22
DNGNGWU00010	WD_RS03075	50S ribosomal protein L2
DNGNGWU00011	WD_RS00310	30S ribosomal protein S9
DNGNGWU00014	WD_RS03040	50S ribosomal protein L14
DNGNGWU00015	WD_RS03005	30S ribosomal protein S5
DNGNGWU00016	WD_RS03070	30S ribosomal protein S19
DNGNGWU00017	WD_RS00075	30S ribosomal protein S7
DNGNGWU00018	WD_RS03055	50S ribosomal protein L16
DNGNGWU00019	WD_RS02985	30S ribosomal protein S13
DNGNGWU00020	WD_RS00590	phenylalanine--tRNA ligase subunit alpha
DNGNGWU00021	WD_RS03000	50S ribosomal protein L15
DNGNGWU00023	WD_RS03015	50S ribosomal protein L6
DNGNGWU00024	WD_RS00105	50S ribosomal protein L11
DNGNGWU00025	WD_RS03030	50S ribosomal protein L5
DNGNGWU00026	WD_RS00070	30S ribosomal protein S12
DNGNGWU00027	WD_RS03050	50S ribosomal protein L29
DNGNGWU00028	WD_RS03060	30S ribosomal protein S3
DNGNGWU00029	WD_RS02980	30S ribosomal protein S11
DNGNGWU00030	WD_RS00115	50S ribosomal protein L10
DNGNGWU00031	WD_RS03020	30S ribosomal protein S8
DNGNGWU00034	WD_RS04080	30S ribosomal protein S15
DNGNGWU00036	WD_RS03045	30S ribosomal protein S17
DNGNGWU00039	WD_RS04990	ribonuclease HII
DNGNGWU00040	WD_RS03035	50S ribosomal protein L24
metk_noOuts	WD_RS00615	methionine adenosyltransferase
hsp70er	WD_RS04180	molecular chaperone DnaK
