# Supplementary material for: Life and Death of Selfish Genes: Comparative Genomics Reveals the Dynamic Evolution of Cytoplasmic Incompatibility
Source: Mol Biol Evol. 2020 Aug 14;38(1):2–15. doi: 10.1093/molbev/msaa209 (PMC7783169; doi:10.1093/molbev/msaa209)
Supplement: msaa209_supplementary_data [file msaa209_supplementary_data.zip › Table S4_Recombination inference on resc-mod concatenate.xlsx]

## Sheet: Table S4
			Detection Methods
Recombinant Sequence(s)	Minor Parental Sequence(s)	Major Parental Sequence(s)	RDP	GENECONV	Bootscan	Maxchi	Chimaera	SiSscan
wBai pair2	wBic pair2	Biorhiza pallida 1 pair2	8.82399e-77	9.2876e-87	NS	1.18744e-13	5.13052e-20	1.476e-47
wNik pair2	wAra pair1	Biorhiza pallida 1 pair2	2.265e-56	1.85886e-53	2.77931e-35	2.43561e-16	6.6347e-13	5.25578e-22
^wBai pair1	wBic pair2	Diplolepis spinosa 1 pair2	2.0638e-38	5.51807e-40	9.34319e-17	0.000249704	1.62874e-12	4.5261e-39
^wVitA pair2	wBic pair2	wPipPel pair1	7.2003e-31	9.95443e-22	6.56211e-23	4.27439e-10	4.12476e-11	2.40901e-15
^Biorhiza pallida 1 pair2	wHa pair2	wStv pair1	2.47735e-30	1.19481e-36	2.45463e-37	3.0557e-18	4.40366e-13	8.95705e-37
wPipJHB pair1	Isocolus centaureae 1 pair1	wPipPel pair1	1.09284e-26	2.85009e-25	1.99204e-23	2.44592e-09	2.3535e-09	6.70964e-10
^wBai pair1	wBic pair2	wNpa pair1	8.05706e-26	4.18408e-24	2.39954e-09	3.65609e-14	1.27768e-14	5.91929e-16
wNik pair2	Drosophila yakuba 1 pair1	Pediaspis aceris 2 pair1	1.88525e-24	7.82903e-17	2.68328e-22	7.77783e-07	0.0168272	8.24016e-09
^wNeo pair2	wDacB pair4	wHa pair2	2.11819e-22	1.43083e-22	4.45893e-20	3.90176e-12	4.25106e-13	6.80185e-11
^wNfe pair2	wDacB pair4	wStv pair1	4.65787e-23	8.95208e-21	0.00406569	2.65832e-18	NS	5.0536e-37
^wStv pair1	Diachasma alloeum pair2	wNeo pair2	4.55047e-09	NS	NS	3.73605e-22	2.12411e-11	8.4624e-08
^wStv pair1	Biorhiza pallida 1 pair2	Diachasma alloeum pair3	1.23207e-22	7.11286e-25	5.33423e-22	6.81209e-10	3.16374e-07	5.40874e-15
wPipJHB pair1	Pediaspis aceris 2 pair1	wPipPel pair1	2.56752e-21	8.42103e-19	NS	1.66166e-06	3.06309e-06	9.32664e-09
^Diachasma alloeum pair3	wInc Cu pair1	wBai pair1	1.51043e-17	3.29742e-21	2.85747e-13	9.7576e-11	2.5993e-10	1.49131e-17
^wHa pair2	wAra pair2	Pediaspis aceris 2 pair1	7.40642e-15	9.71936e-19	3.38325e-16	8.13263e-06	5.18144e-08	4.91998e-11
^wBai pair1	wDacB pair4	Biorhiza pallida 1 pair2	3.04233e-15	2.64905e-16	NS	3.40271e-07	1.69485e-06	1.71605e-06
^Biorhiza pallida 1 pair2	wAra pair2	wBai pair2	7.59049e-19	8.8453e-17	NS	3.08931e-13	6.58389e-06	2.72939e-16
^Pararge aegeria pair1	wHa pair2	wPipPel pair1	1.62945e-15	1.52928e-08	NS	7.84929e-08	6.53884e-09	0.0109295
^wVitA pair2	wBic pair2	Anopheles species A pair2	2.75669e-15	5.61172e-08	2.09943e-07	1.58217e-07	1.27241e-05	2.32062e-10
^Diachasma alloeum pair3	wDacB pair4	wStv pair1	2.83178e-15	1.63809e-12	NS	5.42332e-09	0.0494419	1.46227e-13
^Pediaspis aceris 2 pair1	wBai pair2	proWOwSol pair1	1.84996e-15	4.33888e-14	NS	1.3325e-05	8.43418e-06	0.00184861
^wBai pair2	Anopheles species A pair2	wPipJHB pair1	3.55758e-08	1.61557e-11	1.15288e-08	2.42198e-08	8.15436e-08	2.49034e-11
^wBai pair2	Diachasma alloeum pair3	wPipPel pair1	2.77991e-10	4.99888e-11	NS	0.00212557	0.0129736	1.33473e-09
^wNik pair2	wBor pair1	wStv pair1	9.90862e-11	2.50533e-09	2.45348e-06	0.000182816	0.00017619	NS
^wPipPel pair1	Diachasma alloeum pair3	Pararge aegeria pair1	5.36652e-08	1.75264e-06	8.23922e-05	2.9861e-06	2.68381e-05	0.00118117
^wNfe pair2	Anopheles species A pair2	wAra pair2	1.2508e-06	2.59434e-06	NS	7.82799e-10	NS	1.41975e-20
^Anopheles species A pair2	wSpc pair1	wNik pair2	NS	0.00304504	9.91226e-06	0.0256552	0.00848075	6.55672e-05
^wHa pair2	wBor pair1	wStv pair1	1.64073e-05	0.00757409	0.000119527	0.0063339	0.018533	NS
^wVitA pair2	Diachasma alloeum pair3	wTri-2 pair2	2.27239e-05	5.63541e-06	NS	8.4544e-06	0.000535249	2.62849e-14
^Anopheles species A pair2	wBic pair2	wPipJHB pair1	8.59543e-05	NS	NS	1.90549e-06	0.00288744	NS
^Biorhiza pallida 1 pair2	Anopheles species A pair2	Pediaspis aceris 2 pair1	0.000373099	0.0327745	NS	0.00495336	0.000401794	2.91271e-05
Diachasma alloeum pair3	Drosophila yakuba 1 pair1	Unknown (wNik pair2)	8.25105e-98	1.60523e-100	2.1657e-87	1.20681e-35	2.06054e-28	2.53946e-53
^Anopheles species A pair2	Unknown (wStv pair1)	wNeo pair2	6.92389e-60	1.4435e-56	1.45244e-33	9.80178e-06	2.37759e-11	5.67608e-49
^wVitA pair2	Unknown (wNeo pair2)	wStv pair1	2.01244e-52	8.20741e-53	2.51081e-31	6.76371e-27	6.11736e-16	6.38195e-46
^Pediaspis aceris 2 pair1	Unknown (Diachasma alloeum pair2)	wHa pair2	1.19473e-34	1.22498e-33	4.47151e-25	1.15318e-10	1.06854e-10	5.70567e-19
^wVitA pair2	Unknown (Diachasma alloeum pair3)	wDacB pair4	4.98342e-33	5.83032e-31	1.22907e-26	2.9533e-15	8.76327e-09	2.13042e-16
^wBai pair1	Unknown (Diachasma alloeum pair2)	Biorhiza pallida 1 pair2	5.19829e-26	1.01503e-30	6.46817e-20	1.22448e-10	1.49054e-14	2.81091e-24
^wBai pair2	Unknown (Biorhiza pallida 1 pair2)	Diachasma alloeum pair3	1.35548e-24	9.94814e-28	1.36526e-20	8.00136e-16	1.32178e-15	3.03907e-14
^wBic pair2	wBai pair2	Unknown (Anopheles species A pair2)	5.2079e-39	NS	NS	7.55682e-17	4.86547e-20	3.12381e-30
^Diachasma alloeum pair3	Pediaspis aceris 2 pair1	Unknown (wStv pair1)	6.01628e-27	5.96697e-24	3.62744e-18	1.60692e-13	3.01194e-13	7.16586e-21
^wBai pair2	Unknown (Pediaspis aceris 2 pair1)	Biorhiza pallida 1 pair2	2.81724e-25	7.38127e-34	1.05121e-30	1.54483e-09	1.14915e-15	7.88722e-45
wBai pair2	wNeo pair2	Unknown (Diplolepis spinosa 1 pair2)	9.68201e-15	NS	3.17762e-20	6.29172e-16	1.03926e-09	8.55554e-51
wStv pair1	Unknown (Anopheles species A pair2)	wDacB pair4	NS	3.01844e-16	NS	2.39737e-09	3.7994e-10	3.90626e-07
^Biorhiza pallida 1 pair2	wAra pair2	Unknown (wNeo pair2)	6.5329e-14	4.8831e-16	1.10065e-17	1.00321e-13	3.54525e-11	6.71559e-25
^wBic pair2	wAra pair1	Unknown (Pararge aegeria pair1)	1.87876e-16	3.84971e-12	NS	0.00258428	1.39984e-06	2.34555e-09
^Diplolepis spinosa 1 pair2	wBai pair2	Unknown (wVitA pair2)	NS	6.08664e-14	7.81542e-12	1.52321e-09	3.304e-10	1.47018e-13
^Diachasma alloeum pair3	proWOwSol pair1	Unknown (wNik pair2)	4.38064e-15	3.35312e-15	1.12728e-07	2.38499e-08	5.98521e-09	7.26182e-09
^wBai pair1	Biorhiza pallida 1 pair2	Unknown (wStv pair1)	1.85206e-14	3.95249e-12	3.86308e-13	1.19048e-05	0.015093	1.56413e-07
^wBic pair2	Diplolepis spinosa 1 pair2	Unknown (Diachasma alloeum pair2)	2.43568e-11	5.97695e-12	2.94293e-10	9.94212e-06	3.03403e-05	6.24516e-12
^Diplolepis spinosa 1 pair2	Unknown (proWOwSol pair1)	Diachasma alloeum pair2	2.10723e-11	5.98781e-10	3.81745e-09	6.21833e-07	0.0109536	4.07359e-16
^Pediaspis aceris 2 pair1	Unknown (wBai pair1)	wStv pair1	2.2633e-11	1.16194e-08	2.32881e-06	2.65263e-05	3.21784e-05	0.00844795
^Ceratina calcarata 1 pair1	wBai pair2	Unknown (Diachasma alloeum pair2)	0.000799227	NS	2.43411e-06	2.02293e-11	1.38368e-07	NS
^wVitA pair2	wBai pair2	Unknown (Anopheles species A pair2)	3.49913e-11	8.27869e-05	NS	NS	3.12472e-08	4.27102e-23
^wNeo pair2	Unknown (wBai pair1)	wStv pair1	2.71623e-11	1.61318e-08	3.43156e-06	0.0475984	0.0247105	NS
^wNik pair2	Unknown (Anopheles species A pair2)	proWOwSol pair1	2.58783e-10	0.000671087	0.000162712	6.18853e-12	1.13253e-08	NS
^Biorhiza pallida 1 pair2	Unknown (wBic pair2)	wStv pair1	3.50031e-10	NS	3.34975e-09	4.50063e-14	1.97868e-11	8.90719e-07
^wVitA pair2	wPipPel pair1	Unknown (wHa pair2)	3.37422e-07	7.15758e-10	NS	5.39405e-12	0.00332684	8.4686e-17
^Anopheles species A pair2	wNik pair2	Unknown (Pararge aegeria pair1)	2.43843e-09	2.18516e-08	NS	3.13712e-10	1.34589e-09	2.07921e-13
^Anopheles species A pair2	proWOwSol pair1	Unknown (wNeo pair2)	1.22265e-08	4.21016e-07	0.00590906	0.01598	0.00769951	NS
^wBic pair1	Diachasma alloeum pair3	Unknown (Diachasma alloeum pair2)	0.00101037	NS	0.00393722	2.97792e-08	0.00133646	NS
^wVitA pair2	Unknown (wBic pair2)	wAra pair1	5.47862e-08	2.13577e-06	1.52677e-05	0.000342404	0.00518583	0.00178021
^wStv pair1	wRec pair1	Unknown (Diplolepis spinosa 1 pair2)	8.91393e-06	9.21053e-09	1.8854e-07	1.06012e-05	3.76933e-07	2.92111e-13
^wBic pair2	wAra pair1	Unknown (wPipJHB pair1)	4.90608e-07	4.88671e-06	0.000778208	5.11693e-05	0.0165428	0.00166338
^Diplolepis spinosa 1 pair2	Unknown (wBai pair1)	wAra pair1	3.32314e-06	0.00532904	NS	0.00137856	0.00437717	3.8838e-08
^wAra pair2	proWOwSol pair1	Unknown (wNeo pair2)	0.00155657	NS	NS	3.92191e-06	0.000217392	0.00194884
^wBai pair1	Unknown (wStv pair2)	Pediaspis aceris 2 pair1	1.88728e-05	0.00493693	NS	0.00711558	0.0380569	1.20376e-08
^Diplolepis spinosa 1 pair2	wMel pair1	Unknown (wBai pair2)	6.7377e-05	0.0299942	0.0458181	1.47283e-06	0.000111828	1.82585e-09
wVitA pair2	Unknown (wBai pair2)	Anopheles species A pair2	NS	1.16972e-07	2.0232e-08	1.76607e-07	4.603e-08	7.54489e-09
^Pararge aegeria pair1	Unknown (proWOwSol pair1)	Diachasma alloeum pair3	8.6162e-09	6.46528e-06	5.25716e-06	NS	NS	0.000181317
^wNeo pair2	Unknown (Diplolepis spinosa 1 pair2)	wPipPel pair1	0.00158037	NS	NS	0.000520746	0.0389951	6.38987e-07
^wAra pair2	wNeo pair2	Unknown (wNik pair2)	0.0034641	0.00345148	NS	0.00401664	0.00354099	1.15302e-09
^wBic pair2	Unknown (wHa pair1)	Diachasma alloeum pair3	0.000482752	0.00891194	NS	0.000319043	0.00868064	7.35806e-10
^Anopheles species A pair1	wNfe pair1	Pararge aegeria pair2	7.30872e-26	2.85706e-23	7.86921e-12	2.09118e-12	4.65155e-15	1.61194e-18
^wNfe pair1	wAlbB pair2	wOrie pair1	4.43612e-16	3.99522e-13	0.00297103	0.000515223	0.00011362	0.000106316
^wNleu pair4	wPipPel pair2	wOrie pair2	1.99375e-17	2.24889e-12	4.80471e-07	4.1315e-16	NS	9.18663e-23
wNfe pair3	wNleu pair4	wBol1 pair2	NS	1.52598e-09	0.041985	9.83497e-10	4.31594e-07	1.37386e-06
^wOrie pair2	Unknown (wNfe pair3)	wNleu pair4	9.69622e-40	3.85693e-32	NS	6.57406e-13	NS	7.93649e-45
^wNfe pair3	Unknown (wNleu pair4)	wPipPel pair2	3.80591e-21	4.53602e-21	5.28374e-19	9.13364e-16	2.36014e-13	1.29239e-20
^wDacB pair2	Rickettsia felis LSU Lb plasmid pLbaR pair1	Diachasma alloeum pair1	6.07749e-08	NS	NS	1.48869e-06	7.04979e-08	5.00724e-24
^wStri pair1	wDacB pair2	Diploeciton nevermanni pair5	0.000809938	NS	NS	0.000410916	8.91573e-05	7.74115e-07
^Rickettsia felis LSU Lb plasmid pLbaR pair1	wStri pair1	Unknown (Diachasma alloeum pair1)	1.5126e-17	NS	NS	2.7646e-07	5.72174e-17	1.58039e-40
^Acromyrmex echinatior pair1	Unknown (wTri-2 pair1)	Rickettsia felis LSU Lb plasmid pLbaR pair1	1.66474e-05	NS	NS	0.0493955	0.0155762	4.40571e-15
^wStri pair2	Unknown (wBic pair2)	wStri pair1	1.44964e-09	NS	NS	0.000393883	0.000228469	7.49003e-09
Table Key:
~ = It is possible that this apparent recombination signal could have been caused by an evolutionary
process other than recombination.
^ = The recombinant sequence may have been misidentified (one of the identified parents might be the recombinant)
Minor Parent = Parent contributing the smaller fraction of sequence.
Major Parent = Parent contributing the larger fraction of sequence.
Unknown = Only one parent and a recombinant need be in the alignment for a recombination event to be detectable.
The sequence listed as unknown was used to infer the existance of a missing parental sequence.
NS = No significant P-value was recorded for this recombination event using this method.
	CI type I
	CI type II
	CI type III
	CI type IV
	CI type V
