# Supplementary material for: Life and Death of Selfish Genes: Comparative Genomics Reveals the Dynamic Evolution of Cytoplasmic Incompatibility
Source: Mol Biol Evol. 2020 Aug 14;38(1):2–15. doi: 10.1093/molbev/msaa209 (PMC7783169; doi:10.1093/molbev/msaa209)
Supplement: msaa209_supplementary_data [file msaa209_supplementary_data.zip › Table S5_Full list of protein domains_v2.xlsx]

## Sheet: cifA protein domains
													hmm profile coordinates		alignment coordinates		envelope coordinates
Target name	Target length	Query name	Query length	E-value	score	bias	domain number	Total domain number	conditional E-value	independent E-value	score	bias	from	to	from	to	from	to	mean posterior probability of aligned residues in the MEA alignment
Apoptosis regulator (Bcl-2_3 ; Apoptosis regulator M11, B cell 2 leukaemia/lymphoma like)	64	wSuz_operon3	475	1.5e-32	102.1	0.5	1	1	1.7e-32	3.3e-32	100.9	0.5	1	64	13	77	13	77	0.99
Apoptosis regulator (Bcl-2_3 ; Apoptosis regulator M11, B cell 2 leukaemia/lymphoma like)	64	wSpc_operon1	475	1.5e-32	102.1	0.5	1	1	1.7e-32	3.3e-32	100.9	0.5	1	64	13	77	13	77	0.99
Apoptosis regulator (Bcl-2_3 ; Apoptosis regulator M11, B cell 2 leukaemia/lymphoma like)	64	wInc_Cu_operon1	475	1.5e-32	102.1	0.5	1	1	1.7e-32	3.3e-32	100.9	0.5	1	64	13	77	13	77	0.99
Apoptosis regulator (Bcl-2_3 ; Apoptosis regulator M11, B cell 2 leukaemia/lymphoma like)	64	wRi_operon1	475	1.5e-32	102.1	0.5	1	1	1.7e-32	3.3e-32	100.9	0.5	1	64	13	77	13	77	0.99
Apoptosis regulator (Bcl-2_3 ; Apoptosis regulator M11, B cell 2 leukaemia/lymphoma like)	64	wRi_operon3	475	1.5e-32	102.1	0.5	1	1	1.7e-32	3.3e-32	100.9	0.5	1	64	13	77	13	77	0.99
Apoptosis regulator (Bcl-2_3 ; Apoptosis regulator M11, B cell 2 leukaemia/lymphoma like)	64	wMelPop_operon1	475	1.4e-32	102.1	0.5	1	1	1.7e-32	3.3e-32	100.9	0.5	1	64	13	77	13	77	0.99
Apoptosis regulator (Bcl-2_3 ; Apoptosis regulator M11, B cell 2 leukaemia/lymphoma like)	64	wRec_operon1	475	1.4e-32	102.1	0.5	1	1	1.7e-32	3.3e-32	100.9	0.5	1	64	13	77	13	77	0.99
Apoptosis regulator (Bcl-2_3 ; Apoptosis regulator M11, B cell 2 leukaemia/lymphoma like)	64	wMel_operon1	475	1.4e-32	102.1	0.5	1	1	1.7e-32	3.3e-32	100.9	0.5	1	64	13	77	13	77	0.99
Apoptosis regulator (Bcl-2_3 ; Apoptosis regulator M11, B cell 2 leukaemia/lymphoma like)	64	Drosophila_yakuba_1_operon1	475	1.4e-32	102.1	0.5	1	1	1.7e-32	3.3e-32	100.9	0.5	1	64	13	77	13	77	0.99
Apoptosis regulator (Bcl-2_3 ; Apoptosis regulator M11, B cell 2 leukaemia/lymphoma like)	64	Diachasma_alloeum_operon2	475	1.5e-32	102	0.5	1	1	1.7e-32	3.3e-32	100.9	0.5	1	64	13	77	13	77	0.99
Apoptosis regulator (Bcl-2_3 ; Apoptosis regulator M11, B cell 2 leukaemia/lymphoma like)	64	wHa_operon1	473	1.4e-32	102.1	0.5	1	1	1.7e-32	3.2e-32	101	0.5	1	64	13	77	13	77	0.99
Apoptosis regulator (Bcl-2_3 ; Apoptosis regulator M11, B cell 2 leukaemia/lymphoma like)	64	wSuz_operon2	475	1.5e-32	102.1	0.5	1	1	1.7e-32	3.3e-32	100.9	0.5	1	64	13	77	13	77	0.99
Apoptosis regulator (Bcl-2_3 ; Apoptosis regulator M11, B cell 2 leukaemia/lymphoma like)	64	Ceratina_calcarata_1_operon3	475	1.5e-32	102	0.5	1	1	1.7e-32	3.3e-32	100.9	0.5	1	64	13	77	13	77	0.99
Apoptosis regulator (Bcl-2_3 ; Apoptosis regulator M11, B cell 2 leukaemia/lymphoma like)	64	wStv_operon2	475	1.4e-32	102.1	0.5	1	1	1.7e-32	3.3e-32	100.9	0.5	1	64	13	77	13	77	0.99
Apoptosis regulator (Bcl-2_3 ; Apoptosis regulator M11, B cell 2 leukaemia/lymphoma like)	64	wTri-2_operon2	475	5.8e-32	100.1	0.6	1	1	6.6e-32	1.3e-31	99.1	0.6	1	64	13	77	13	77	0.99
Apoptosis regulator (Bcl-2_3 ; Apoptosis regulator M11, B cell 2 leukaemia/lymphoma like)	64	wBor_operon1	474	2.4e-28	88.6	0.3	1	1	2.7e-28	5.2e-28	87.5	0.3	1	64	13	76	13	76	0.99
Apoptosis regulator (Bcl-2_3 ; Apoptosis regulator M11, B cell 2 leukaemia/lymphoma like)	64	wAra_operon1	475	1.5e-32	102	0.5	1	1	1.7e-32	3.3e-32	100.9	0.5	1	64	13	77	13	77	0.99
Apoptosis regulator (Bcl-2_3 ; Apoptosis regulator M11, B cell 2 leukaemia/lymphoma like)	64	wBic_operon2	489	1.7e-26	82.6	0.3	1	1	2.3e-26	4.3e-26	81.3	0.3	1	64	13	75	13	75	0.98
Apoptosis regulator (Bcl-2_3 ; Apoptosis regulator M11, B cell 2 leukaemia/lymphoma like)	64	wBai_operon1	487	8e-33	102.9	0.5	1	1	1.2e-32	2.3e-32	101.4	0.5	1	64	13	77	13	77	0.99
Apoptosis regulator (Bcl-2_3 ; Apoptosis regulator M11, B cell 2 leukaemia/lymphoma like)	64	wPipJHB_operon1	504	4.6e-32	100.5	0.1	1	1	7e-32	1.3e-31	99	0.1	1	64	25	93	25	93	0.99
Apoptosis regulator (Bcl-2_3 ; Apoptosis regulator M11, B cell 2 leukaemia/lymphoma like)	64	wPipPel_operon1	504	4.7e-32	100.4	0.1	1	1	7e-32	1.3e-31	99	0.1	1	64	25	93	25	93	0.99
Apoptosis regulator (Bcl-2_3 ; Apoptosis regulator M11, B cell 2 leukaemia/lymphoma like)	64	wDacB_operon4	492	4.6e-32	100.5	0.1	1	1	6.7e-32	1.3e-31	99	0.1	1	64	13	81	13	81	0.99
Apoptosis regulator (Bcl-2_3 ; Apoptosis regulator M11, B cell 2 leukaemia/lymphoma like)	64	wBol1_operon1	492	4.6e-32	100.5	0.1	1	1	6.7e-32	1.3e-31	99	0.1	1	64	13	81	13	81	0.99
Apoptosis regulator (Bcl-2_3 ; Apoptosis regulator M11, B cell 2 leukaemia/lymphoma like)	64	Pararge_aegeria_operon1	492	4.6e-32	100.5	0.1	1	1	6.7e-32	1.3e-31	99	0.1	1	64	13	81	13	81	0.99
Apoptosis regulator (Bcl-2_3 ; Apoptosis regulator M11, B cell 2 leukaemia/lymphoma like)	64	wNleu_operon1	508	4.8e-32	100.4	0.1	1	1	7e-32	1.3e-31	99	0.1	1	64	13	81	13	81	0.99
Apoptosis regulator (Bcl-2_3 ; Apoptosis regulator M11, B cell 2 leukaemia/lymphoma like)	64	wNfla_operon1	497	4.8e-32	100.4	0.1	1	1	6.8e-32	1.3e-31	99	0.1	1	64	13	81	13	81	0.99
Apoptosis regulator (Bcl-2_3 ; Apoptosis regulator M11, B cell 2 leukaemia/lymphoma like)	64	wNfe_operon2	508	4.8e-32	100.4	0.1	1	1	7e-32	1.3e-31	99	0.1	1	64	13	81	13	81	0.99
Apoptosis regulator (Bcl-2_3 ; Apoptosis regulator M11, B cell 2 leukaemia/lymphoma like)	64	wNpa_operon1	492	5.3e-32	100.3	0.3	1	1	6.7e-32	1.3e-31	99	0.1	1	64	13	81	13	81	0.99
Apoptosis regulator (Bcl-2_3 ; Apoptosis regulator M11, B cell 2 leukaemia/lymphoma like)	64	wOrie_operon4	358	3.7e-32	100.7	0.1	1	1	3.4e-32	7.8e-32	99.7	0.1	1	64	13	81	13	81	0.99
Apoptosis regulator (Bcl-2_3 ; Apoptosis regulator M11, B cell 2 leukaemia/lymphoma like)	64	wNeo_operon2	358	3.8e-32	100.7	0.1	1	1	3.4e-32	7.8e-32	99.7	0.1	1	64	13	81	13	81	0.99
Apoptosis regulator (Bcl-2_3 ; Apoptosis regulator M11, B cell 2 leukaemia/lymphoma like)	64	Anopheles_gambiae_operon2	487	3.9e-30	94.3	0.2	1	1	6.1e-30	1.2e-29	92.8	0.2	1	64	13	81	13	81	0.99
Apoptosis regulator (Bcl-2_3 ; Apoptosis regulator M11, B cell 2 leukaemia/lymphoma like)	64	Acromyrmex_echinatior_operon3	492	5e-32	100.4	0.1	1	1	7.6e-32	1.4e-31	98.9	0.1	1	64	13	81	13	81	0.99
Apoptosis regulator (Bcl-2_3 ; Apoptosis regulator M11, B cell 2 leukaemia/lymphoma like)	64	wBif_isolated	488	5.8e-30	93.7	0	1	1	3.1e-30	5.8e-30	93.7	0	1	64	13	80	13	80	0.96
Apoptosis regulator (Bcl-2_3 ; Apoptosis regulator M11, B cell 2 leukaemia/lymphoma like)	64	wAra_operon2	493	4.3e-32	100.6	0	1	1	2.2e-32	4.3e-32	100.6	0	1	64	13	81	13	81	0.99
Apoptosis regulator (Bcl-2_3 ; Apoptosis regulator M11, B cell 2 leukaemia/lymphoma like)	64	Biorhiza_pallida_1_operon2	485	1.4e-32	102.1	0	1	1	2.2e-32	4.2e-32	100.6	0	1	64	13	81	13	81	0.99
Apoptosis regulator (Bcl-2_3 ; Apoptosis regulator M11, B cell 2 leukaemia/lymphoma like)	64	wNik_operon2	522	2.7e-30	94.8	0	1	1	6.5e-30	1.2e-29	92.7	0	1	64	13	81	13	81	0.99
Apoptosis regulator (Bcl-2_3 ; Apoptosis regulator M11, B cell 2 leukaemia/lymphoma like)	64	proWOwSol_operon1	492	1.6e-32	102	0.3	1	1	2.2e-32	4.3e-32	100.6	0	1	64	13	81	13	81	0.99
Apoptosis regulator (Bcl-2_3 ; Apoptosis regulator M11, B cell 2 leukaemia/lymphoma like)	64	wHa_operon2	492	1.6e-32	101.9	0.3	1	1	2.2e-32	4.3e-32	100.6	0	1	64	13	81	13	81	0.99
Apoptosis regulator (Bcl-2_3 ; Apoptosis regulator M11, B cell 2 leukaemia/lymphoma like)	64	Polygonia_c-album_putative_isolated2	670	5.1e-32	100.3	5.7	1	1	2.6e-31	5e-31	97.1	0.2	1	64	13	81	13	81	0.99
Apoptosis regulator (Bcl-2_3 ; Apoptosis regulator M11, B cell 2 leukaemia/lymphoma like)	64	wBai_operon2	494	4.1e-32	100.6	0.1	1	1	5.3e-32	1e-31	99.4	0	1	64	13	81	13	81	0.98
Apoptosis regulator (Bcl-2_3 ; Apoptosis regulator M11, B cell 2 leukaemia/lymphoma like)	64	Isocolus_centaureae_1_operon1	485	1.4e-32	102.1	0.2	1	1	2.2e-32	4.2e-32	100.6	0	1	64	13	81	13	81	0.99
Apoptosis regulator (Bcl-2_3 ; Apoptosis regulator M11, B cell 2 leukaemia/lymphoma like)	64	Pediaspis_aceris_2_operon1	483	1.5e-32	102	0	1	1	2.2e-32	4.1e-32	100.6	0	1	64	13	81	13	81	0.99
Apoptosis regulator (Bcl-2_3 ; Apoptosis regulator M11, B cell 2 leukaemia/lymphoma like)	64	wStv_operon1	474	1.5e-32	102	0	1	1	2.1e-32	4e-32	100.6	0	1	64	13	81	13	81	0.99
Apoptosis regulator (Bcl-2_3 ; Apoptosis regulator M11, B cell 2 leukaemia/lymphoma like)	64	Diachasma_alloeum_operon3	494	1e-30	96.2	0.1	1	1	1.4e-30	2.8e-30	94.8	0.1	1	64	13	81	13	81	0.99
Apoptosis regulator (Bcl-2_3 ; Apoptosis regulator M11, B cell 2 leukaemia/lymphoma like)	64	wVitA_operon2	499	7.6e-33	103	0.3	1	1	1.1e-32	2.1e-32	101.5	0.1	1	64	13	81	13	81	0.99
Apoptosis regulator (Bcl-2_3 ; Apoptosis regulator M11, B cell 2 leukaemia/lymphoma like)	64	wDacB_operon3	470	9.7e-33	102.6	1	1	1	1.7e-32	3.2e-32	101	1	1	64	13	77	13	77	0.99
Apoptosis regulator (Bcl-2_3 ; Apoptosis regulator M11, B cell 2 leukaemia/lymphoma like)	64	Diplolepis_spinosa_1_operon2	486	3.2e-33	104.2	0.2	1	1	5.6e-33	1.1e-32	102.5	0.2	1	64	17	81	17	81	0.99
Apoptosis regulator (Bcl-2_3 ; Apoptosis regulator M11, B cell 2 leukaemia/lymphoma like)	64	Ceratina_calcarata_1_operon1	455	7.5e-32	99.8	0.3	1	1	1e-31	1.9e-31	98.5	0.3	1	64	13	77	13	77	0.98
Apoptosis regulator (Bcl-2_3 ; Apoptosis regulator M11, B cell 2 leukaemia/lymphoma like)	64	wRi_operon2	457	7.5e-32	99.8	0.3	1	1	1e-31	1.9e-31	98.5	0.3	1	64	13	77	13	77	0.98
Apoptosis regulator (Bcl-2_3 ; Apoptosis regulator M11, B cell 2 leukaemia/lymphoma like)	64	wAna_putative_isolated2	444	6.8e-32	99.9	0.3	1	1	9.7e-32	1.9e-31	98.5	0.3	1	64	13	77	13	77	0.98
Apoptosis regulator (Bcl-2_3 ; Apoptosis regulator M11, B cell 2 leukaemia/lymphoma like)	64	Gerris_buenoi_1_operon1	456	3.9e-31	97.5	0.6	1	1	5.4e-31	1e-30	96.1	0.4	2	64	14	77	13	77	0.98
Apoptosis regulator (Bcl-2_3 ; Apoptosis regulator M11, B cell 2 leukaemia/lymphoma like)	64	Acromyrmex_echinatior_operon2	455	7.6e-29	90.1	0.9	1	1	4e-29	7.6e-29	90.1	0.9	2	64	13	76	12	76	0.99
Apoptosis regulator (Bcl-2_3 ; Apoptosis regulator M11, B cell 2 leukaemia/lymphoma like)	64	wBic_operon1	462	7.1e-29	90.2	0.1	1	1	9.1e-29	1.7e-28	89	0.1	1	64	14	78	14	78	0.98
Apoptosis regulator (Bcl-2_3 ; Apoptosis regulator M11, B cell 2 leukaemia/lymphoma like)	64	Diploeciton_nevermanni_operon3	464	9.1e-30	93.1	0	1	1	1.9e-29	3.7e-29	91.1	0	1	64	13	77	13	77	0.98
Apoptosis regulator (Bcl-2_3 ; Apoptosis regulator M11, B cell 2 leukaemia/lymphoma like)	64	wNleu_operon3	464	2.1e-29	92	0.1	1	1	4.4e-29	8.4e-29	90	0.1	1	64	13	77	13	77	0.98
Apoptosis regulator (Bcl-2_3 ; Apoptosis regulator M11, B cell 2 leukaemia/lymphoma like)	64	wNfla_operon5	468	2.1e-29	91.9	0.1	1	1	4.5e-29	8.5e-29	90	0.1	1	64	17	81	17	81	0.98
Apoptosis regulator (Bcl-2_3 ; Apoptosis regulator M11, B cell 2 leukaemia/lymphoma like)	64	wNleu_operon2	491	5.6e-20	61.7	0	1	1	8.3e-20	1.6e-19	60.3	0	2	61	43	96	42	98	0.95
Apoptosis regulator (Bcl-2_3 ; Apoptosis regulator M11, B cell 2 leukaemia/lymphoma like)	64	wNfla_operon2	491	5.6e-20	61.7	0	1	1	8.3e-20	1.6e-19	60.3	0	2	61	43	96	42	98	0.95
Apoptosis regulator (Bcl-2_3 ; Apoptosis regulator M11, B cell 2 leukaemia/lymphoma like)	64	wNpa_operon2	491	5.6e-20	61.7	0	1	1	8.3e-20	1.6e-19	60.3	0	2	61	43	96	42	98	0.95
Apoptosis regulator (Bcl-2_3 ; Apoptosis regulator M11, B cell 2 leukaemia/lymphoma like)	64	wNfe_operon1	491	5.6e-20	61.7	0	1	1	8.3e-20	1.6e-19	60.3	0	2	61	43	96	42	98	0.95
Apoptosis regulator (Bcl-2_3 ; Apoptosis regulator M11, B cell 2 leukaemia/lymphoma like)	64	wOrie_operon1	491	5.4e-20	61.8	0	1	1	8.3e-20	1.6e-19	60.3	0	2	61	43	96	42	98	0.95
Apoptosis regulator (Bcl-2_3 ; Apoptosis regulator M11, B cell 2 leukaemia/lymphoma like)	64	wNeo_operon1	491	5.4e-20	61.8	0	1	1	8.3e-20	1.6e-19	60.3	0	2	61	43	96	42	98	0.95
Apoptosis regulator (Bcl-2_3 ; Apoptosis regulator M11, B cell 2 leukaemia/lymphoma like)	64	Gerris_buenoi_1_operon2	491	2.2e-19	59.9	0	1	1	2.5e-19	4.8e-19	58.8	0	2	61	43	96	42	99	0.94
Apoptosis regulator (Bcl-2_3 ; Apoptosis regulator M11, B cell 2 leukaemia/lymphoma like)	64	Diplolepis_spinosa_1_operon1	491	2.2e-19	59.9	0	1	1	2.5e-19	4.8e-19	58.8	0	2	61	43	96	42	99	0.94
Apoptosis regulator (Bcl-2_3 ; Apoptosis regulator M11, B cell 2 leukaemia/lymphoma like)	64	wVitA_operon1	491	1.2e-19	60.7	0	1	1	1.5e-19	2.8e-19	59.5	0	2	61	43	96	42	98	0.95
Apoptosis regulator (Bcl-2_3 ; Apoptosis regulator M11, B cell 2 leukaemia/lymphoma like)	64	wNo_operon1	491	6.4e-19	58.4	0	1	1	7.8e-19	1.5e-18	57.2	0	2	61	43	96	42	98	0.95
Apoptosis regulator (Bcl-2_3 ; Apoptosis regulator M11, B cell 2 leukaemia/lymphoma like)	64	wNik_operon1	491	1.2e-19	60.7	0	1	1	1.5e-19	2.8e-19	59.5	0	2	61	43	96	42	98	0.95
Apoptosis regulator (Bcl-2_3 ; Apoptosis regulator M11, B cell 2 leukaemia/lymphoma like)	64	wAlbB_operon2	491	2.9e-19	59.5	0	1	1	3.6e-19	6.8e-19	58.3	0	2	61	43	96	42	98	0.95
Apoptosis regulator (Bcl-2_3 ; Apoptosis regulator M11, B cell 2 leukaemia/lymphoma like)	64	Biorhiza_pallida_1_operon1	491	1.2e-19	60.7	0	1	1	1.5e-19	2.8e-19	59.5	0	2	61	43	96	42	98	0.95
Apoptosis regulator (Bcl-2_3 ; Apoptosis regulator M11, B cell 2 leukaemia/lymphoma like)	64	Maconellicoccus_hirsutus_operon1	491	2.8e-19	59.5	0	1	1	3.6e-19	6.8e-19	58.3	0	2	61	43	96	42	98	0.95
Apoptosis regulator (Bcl-2_3 ; Apoptosis regulator M11, B cell 2 leukaemia/lymphoma like)	64	Diploeciton_nevermanni_operon1	491	1.1e-19	60.9	0	1	1	1.2e-19	2.3e-19	59.8	0	2	61	43	96	42	99	0.94
Apoptosis regulator (Bcl-2_3 ; Apoptosis regulator M11, B cell 2 leukaemia/lymphoma like)	64	Pararge_aegeria_operon2	491	1.2e-19	60.7	0	1	1	1.5e-19	2.8e-19	59.5	0	2	61	43	96	42	98	0.95
Apoptosis regulator (Bcl-2_3 ; Apoptosis regulator M11, B cell 2 leukaemia/lymphoma like)	64	Anopheles_gambiae_operon1	488	6.4e-20	61.6	0	1	1	6.9e-20	1.3e-19	60.6	0	2	64	42	98	41	98	0.95
Apoptosis regulator (Bcl-2_3 ; Apoptosis regulator M11, B cell 2 leukaemia/lymphoma like)	64	Ceratina_calcarata_1_operon2	491	1.2e-19	60.7	0	1	1	1.5e-19	2.8e-19	59.5	0	2	61	43	96	42	98	0.95
Apoptosis regulator (Bcl-2_3 ; Apoptosis regulator M11, B cell 2 leukaemia/lymphoma like)	64	wNleu_operon4	447	1.2e-27	86.3	1.5	1	1	6.7e-28	1.2e-27	86.3	1.5	2	64	15	78	14	78	0.98
Apoptosis regulator (Bcl-2_3 ; Apoptosis regulator M11, B cell 2 leukaemia/lymphoma like)	64	wNfla_operon4	447	1.2e-27	86.3	1.5	1	1	6.7e-28	1.2e-27	86.3	1.5	2	64	15	78	14	78	0.98
Apoptosis regulator (Bcl-2_3 ; Apoptosis regulator M11, B cell 2 leukaemia/lymphoma like)	64	wPipMol_operon1	446	3.3e-28	88.1	1.1	1	1	1.9e-28	3.3e-28	88.1	1.1	1	64	14	78	14	78	0.98
Apoptosis regulator (Bcl-2_3 ; Apoptosis regulator M11, B cell 2 leukaemia/lymphoma like)	64	wPipJHB_operon3	446	3.3e-28	88.1	1.1	1	1	1.9e-28	3.3e-28	88.1	1.1	1	64	14	78	14	78	0.98
Apoptosis regulator (Bcl-2_3 ; Apoptosis regulator M11, B cell 2 leukaemia/lymphoma like)	64	wPipPel_operon2	446	3.3e-28	88.1	1.1	1	1	1.9e-28	3.3e-28	88.1	1.1	1	64	14	78	14	78	0.98
Apoptosis regulator (Bcl-2_3 ; Apoptosis regulator M11, B cell 2 leukaemia/lymphoma like)	64	Operophtera_brumata_operon1	446	3.3e-28	88.1	1.1	1	1	1.9e-28	3.3e-28	88.1	1.1	1	64	14	78	14	78	0.98
Apoptosis regulator (Bcl-2_3 ; Apoptosis regulator M11, B cell 2 leukaemia/lymphoma like)	64	Polygonia_c-album_operon1	446	3.3e-28	88.1	1.1	1	1	1.9e-28	3.3e-28	88.1	1.1	1	64	14	78	14	78	0.98
Apoptosis regulator (Bcl-2_3 ; Apoptosis regulator M11, B cell 2 leukaemia/lymphoma like)	64	wAus_operon1	446	3.3e-28	88.1	1.1	1	1	1.9e-28	3.3e-28	88.1	1.1	1	64	14	78	14	78	0.98
Apoptosis regulator (Bcl-2_3 ; Apoptosis regulator M11, B cell 2 leukaemia/lymphoma like)	64	Mycopsylla_fici_1_putative_isolated2	446	3e-28	88.2	1.1	1	1	1.7e-28	3e-28	88.2	1.1	1	64	14	78	14	78	0.98
Apoptosis regulator (Bcl-2_3 ; Apoptosis regulator M11, B cell 2 leukaemia/lymphoma like)	64	Drosophila_yakuba_1_operon2	446	3e-28	88.2	1.1	1	1	1.7e-28	3e-28	88.2	1.1	1	64	14	78	14	78	0.98
Apoptosis regulator (Bcl-2_3 ; Apoptosis regulator M11, B cell 2 leukaemia/lymphoma like)	64	Diploeciton_nevermanni_operon4	446	1.8e-27	85.8	2.6	1	1	1e-27	1.8e-27	85.8	2.6	1	64	14	78	14	78	0.98
Apoptosis regulator (Bcl-2_3 ; Apoptosis regulator M11, B cell 2 leukaemia/lymphoma like)	64	wAlbB_operon1	446	3.9e-27	84.7	1.4	1	1	2.2e-27	3.9e-27	84.7	1.4	1	64	14	78	14	78	0.97
Apoptosis regulator (Bcl-2_3 ; Apoptosis regulator M11, B cell 2 leukaemia/lymphoma like)	64	wBol1_operon2	446	3e-28	88.2	1.1	1	1	1.7e-28	3e-28	88.2	1.1	1	64	14	78	14	78	0.98
Apoptosis regulator (Bcl-2_3 ; Apoptosis regulator M11, B cell 2 leukaemia/lymphoma like)	64	wNleu_operon5	446	4e-29	91	0.7	1	1	7.9e-29	1.4e-28	89.3	0.7	1	64	14	78	14	78	0.98
Apoptosis regulator (Bcl-2_3 ; Apoptosis regulator M11, B cell 2 leukaemia/lymphoma like)	64	wNfla_operon3	446	4e-29	91	0.7	1	1	7.9e-29	1.4e-28	89.3	0.7	1	64	14	78	14	78	0.98
Apoptosis regulator (Bcl-2_3 ; Apoptosis regulator M11, B cell 2 leukaemia/lymphoma like)	64	wNpa_operon3	446	4e-29	91	0.7	1	1	7.9e-29	1.4e-28	89.3	0.7	1	64	14	78	14	78	0.98
Apoptosis regulator (Bcl-2_3 ; Apoptosis regulator M11, B cell 2 leukaemia/lymphoma like)	64	wNfe_operon3	446	4e-29	91	0.7	1	1	7.9e-29	1.4e-28	89.3	0.7	1	64	14	78	14	78	0.98
Apoptosis regulator (Bcl-2_3 ; Apoptosis regulator M11, B cell 2 leukaemia/lymphoma like)	64	wOrie_operon2	447	6.1e-27	84	2.9	1	1	5e-27	8.8e-27	83.5	1	2	64	15	78	14	78	0.98
Apoptosis regulator (Bcl-2_3 ; Apoptosis regulator M11, B cell 2 leukaemia/lymphoma like)	64	Diploeciton_nevermanni_operon7	470	1.7e-17	53.8	0.4	1	1	5.6e-18	1.7e-17	53.8	0.4	1	55	17	68	17	73	0.95
Apoptosis regulator (Bcl-2_3 ; Apoptosis regulator M11, B cell 2 leukaemia/lymphoma like)	64	Gerris_buenoi_1_operon3	471	5.9e-17	52.1	0.2	1	1	2e-17	5.9e-17	52.1	0.2	1	55	17	68	17	73	0.95
Apoptosis regulator (Bcl-2_3 ; Apoptosis regulator M11, B cell 2 leukaemia/lymphoma like)	64	Diploeciton_nevermanni_operon2	471	3.6e-17	52.8	0.7	1	1	1.2e-17	3.6e-17	52.8	0.7	1	56	17	69	17	74	0.94
Apoptosis regulator (Bcl-2_3 ; Apoptosis regulator M11, B cell 2 leukaemia/lymphoma like)	64	Gerris_buenoi_1_operon5	471	6.8e-17	51.9	0.4	1	1	2.3e-17	6.8e-17	51.9	0.4	1	56	17	69	17	73	0.95
Apoptosis regulator (Bcl-2_3 ; Apoptosis regulator M11, B cell 2 leukaemia/lymphoma like)	64	Acromyrmex_echinatior_operon1	594	2.3e-14	43.8	0.3	1	1	4.7e-14	1.2e-13	41.4	0.1	5	57	10	63	6	69	0.9
Apoptosis regulator (Bcl-2_3 ; Apoptosis regulator M11, B cell 2 leukaemia/lymphoma like)	64	Rickettsia_felis_LSU_Lb_plasmid_pLbaR_operon1	615	3.9e-23	71.9	0.8	1	1	6.9e-23	1.8e-22	69.7	0.2	3	63	79	143	77	144	0.96
Apoptosis regulator (Bcl-2_3 ; Apoptosis regulator M11, B cell 2 leukaemia/lymphoma like)	64	Occidentia_massiliensis_OS18_operon1	628	2.2e-22	69.5	0	1	1	4e-22	1.1e-21	67.3	0	3	63	88	152	86	153	0.95
Apoptosis regulator (Bcl-2_3 ; Apoptosis regulator M11, B cell 2 leukaemia/lymphoma like)	64	Acromyrmex_echinatior_putative_isolated2	413	1.4e-21	66.9	2.3	1	1	8.4e-22	2.2e-21	66.2	0.5	2	63	9	71	8	72	0.96
Apoptosis regulator (Bcl-2_3 ; Apoptosis regulator M11, B cell 2 leukaemia/lymphoma like)	64	Diploeciton_nevermanni_operon5	411	1.5e-20	63.6	0.8	1	1	1.5e-20	3.9e-20	62.3	0.1	2	58	9	66	8	72	0.93
Apoptosis regulator (Bcl-2_3 ; Apoptosis regulator M11, B cell 2 leukaemia/lymphoma like)	64	wStri_operon1	413	2e-21	66.4	0.4	1	1	3.1e-21	8.2e-21	64.4	0.1	1	55	8	63	8	71	0.94
Apoptosis regulator (Bcl-2_3 ; Apoptosis regulator M11, B cell 2 leukaemia/lymphoma like)	64	wDacB_operon2	412	2.3e-21	66.2	0.2	1	1	2.6e-21	6.9e-21	64.7	0.2	1	58	8	66	8	72	0.94
Apoptosis regulator (Bcl-2_3 ; Apoptosis regulator M11, B cell 2 leukaemia/lymphoma like)	64	Acromyrmex_echinatior_putative_isolated	412	6.5e-22	68	1.1	1	1	4.8e-22	1.3e-21	67	0.1	1	61	8	69	8	72	0.9
Apoptosis regulator (Bcl-2_3 ; Apoptosis regulator M11, B cell 2 leukaemia/lymphoma like)	64	wStri_operon2	431	8.6e-23	70.8	0.2	1	1	1.5e-22	3.9e-22	68.7	0	2	63	9	70	8	71	0.96
Apoptosis regulator (Bcl-2_3 ; Apoptosis regulator M11, B cell 2 leukaemia/lymphoma like)	64	wTri-2_operon1	424	1.1e-27	86.4	2.1	1	1	9.5e-28	2.5e-27	85.3	1	1	63	13	75	13	76	0.98
Apoptosis regulator (Bcl-2_3 ; Apoptosis regulator M11, B cell 2 leukaemia/lymphoma like)	64	Diabrotica_virgifera_virgifera_1_putative_isolated	416	2.8e-26	81.9	1.3	1	1	4.2e-26	1.1e-25	80	1.3	2	63	9	70	8	71	0.97
Apoptosis regulator (Bcl-2_3 ; Apoptosis regulator M11, B cell 2 leukaemia/lymphoma like)	64	Diabrotica_virgifera_virgifera_1_operon1	416	1.5e-25	79.6	2	1	1	1.4e-25	3.6e-25	78.4	0.8	1	63	8	70	8	71	0.97
Apoptosis regulator (Bcl-2_3 ; Apoptosis regulator M11, B cell 2 leukaemia/lymphoma like)	64	Diachasma_alloeum_operon1	416	8.6e-26	80.4	1	1	1	1.2e-25	3.2e-25	78.5	0.4	2	63	9	70	8	71	0.97
Apoptosis regulator (Bcl-2_3 ; Apoptosis regulator M11, B cell 2 leukaemia/lymphoma like)	64	Ecitophya_simulans_operon1	419	1.3e-26	83	1.9	1	1	1.3e-26	3.3e-26	81.7	0.9	1	63	8	70	8	71	0.98
Apoptosis regulator (Bcl-2_3 ; Apoptosis regulator M11, B cell 2 leukaemia/lymphoma like)	64	Diploeciton_nevermanni_operon6	435	1.1e-25	80	1.3	1	1	9.3e-26	2.4e-25	78.9	0.4	1	63	8	70	8	71	0.97
Apoptosis regulator (Bcl-2_3 ; Apoptosis regulator M11, B cell 2 leukaemia/lymphoma like)	64	Pseudomyrmex_sp_PSW_54_operon1	442	2.9e-27	85.1	0.5	1	1	3.7e-27	9.8e-27	83.4	0.3	1	63	13	75	13	76	0.97
Apoptosis regulator (Bcl-2_3 ; Apoptosis regulator M11, B cell 2 leukaemia/lymphoma like)	64	wDacB_operon1	438	1.1e-26	83.3	0.9	1	1	1.5e-26	4e-26	81.4	0.9	2	63	9	70	8	71	0.96
Apoptosis regulator (Bcl-2_3 ; Apoptosis regulator M11, B cell 2 leukaemia/lymphoma like)	64	Ecitophya_simulans_putative_isolated	442	6.3e-28	87.2	0.8	1	1	9.1e-28	2.4e-27	85.4	0.8	1	62	12	73	12	75	0.96
Apoptosis regulator (Bcl-2_3 ; Apoptosis regulator M11, B cell 2 leukaemia/lymphoma like)	64	Gerris_buenoi_1_operon7	443	1.9e-26	82.5	0.9	1	1	1.8e-26	4.8e-26	81.2	0.2	1	63	13	75	13	76	0.97
Apoptosis regulator (Bcl-2_3 ; Apoptosis regulator M11, B cell 2 leukaemia/lymphoma like)	64	Diabrotica_virgifera_virgifera_1_operon2	441	6.5e-23	71.1	0.1	1	1	2.5e-23	6.5e-23	71.1	0.1	3	63	19	76	17	77	0.95
Apoptosis regulator (Bcl-2_3 ; Apoptosis regulator M11, B cell 2 leukaemia/lymphoma like)	64	Gerris_buenoi_1_operon6	436	2.9e-28	88.3	1	1	1	3.6e-28	9.4e-28	86.7	1	1	63	8	70	8	71	0.97
Apoptosis regulator (Bcl-2_3 ; Apoptosis regulator M11, B cell 2 leukaemia/lymphoma like)	64	Gerris_buenoi_1_operon4	430	2.5e-23	72.5	2.4	1	1	1.3e-23	3.5e-23	72	0.2	2	63	9	67	8	68	0.96
RNA-binding protein (Translational repressor Pumilio/PUF3 and related RNA-binding proteins)	222	wSuz_operon3	475	1.8e-72	234.4	1.4	1	1	1.4e-72	2.6e-72	233.9	1.4	1	213	186	405	186	412	0.93
RNA-binding protein (Translational repressor Pumilio/PUF3 and related RNA-binding proteins)	222	wSpc_operon1	475	1.8e-72	234.4	1.4	1	1	1.4e-72	2.6e-72	233.9	1.4	1	213	186	405	186	412	0.93
RNA-binding protein (Translational repressor Pumilio/PUF3 and related RNA-binding proteins)	222	wInc_Cu_operon1	475	2.1e-72	234.2	1.5	1	1	1.6e-72	3e-72	233.7	1.5	1	213	186	405	186	412	0.93
RNA-binding protein (Translational repressor Pumilio/PUF3 and related RNA-binding proteins)	222	wRi_operon1	475	2e-72	234.3	1.6	1	1	1.5e-72	2.9e-72	233.8	1.6	1	213	186	405	186	412	0.93
RNA-binding protein (Translational repressor Pumilio/PUF3 and related RNA-binding proteins)	222	wRi_operon3	475	2e-72	234.3	1.6	1	1	1.5e-72	2.9e-72	233.8	1.6	1	213	186	405	186	412	0.93
RNA-binding protein (Translational repressor Pumilio/PUF3 and related RNA-binding proteins)	222	wMelPop_operon1	475	2.5e-71	230.7	1.2	1	1	1.9e-71	3.7e-71	230.2	1.2	1	213	186	405	186	412	0.93
RNA-binding protein (Translational repressor Pumilio/PUF3 and related RNA-binding proteins)	222	wRec_operon1	475	6.4e-72	232.6	1.1	1	1	4.8e-72	9.3e-72	232.1	1.1	1	213	186	405	186	412	0.93
RNA-binding protein (Translational repressor Pumilio/PUF3 and related RNA-binding proteins)	222	wMel_operon1	475	2.5e-71	230.7	1.2	1	1	1.9e-71	3.7e-71	230.2	1.2	1	213	186	405	186	412	0.93
RNA-binding protein (Translational repressor Pumilio/PUF3 and related RNA-binding proteins)	222	Drosophila_yakuba_1_operon1	475	6.4e-72	232.6	1.1	1	1	4.8e-72	9.3e-72	232.1	1.1	1	213	186	405	186	412	0.93
RNA-binding protein (Translational repressor Pumilio/PUF3 and related RNA-binding proteins)	222	Diachasma_alloeum_operon2	475	1.3e-72	234.9	1.3	1	1	9.6e-73	1.8e-72	234.4	1.3	1	213	186	405	186	412	0.93
RNA-binding protein (Translational repressor Pumilio/PUF3 and related RNA-binding proteins)	222	wHa_operon1	473	1.8e-72	234.4	1.4	1	1	1.4e-72	2.6e-72	233.9	1.4	1	213	184	403	184	410	0.93
RNA-binding protein (Translational repressor Pumilio/PUF3 and related RNA-binding proteins)	222	wSuz_operon2	475	1.8e-72	234.4	1.4	1	1	1.4e-72	2.6e-72	233.9	1.4	1	213	186	405	186	412	0.93
RNA-binding protein (Translational repressor Pumilio/PUF3 and related RNA-binding proteins)	222	Ceratina_calcarata_1_operon3	475	1.3e-72	234.9	1.3	1	1	9.6e-73	1.8e-72	234.4	1.3	1	213	186	405	186	412	0.93
RNA-binding protein (Translational repressor Pumilio/PUF3 and related RNA-binding proteins)	222	wStv_operon2	475	3.4e-72	233.5	2.5	1	1	2.5e-72	4.8e-72	233	2.5	1	213	186	405	186	412	0.92
RNA-binding protein (Translational repressor Pumilio/PUF3 and related RNA-binding proteins)	222	wTri-2_operon2	475	1.3e-72	234.9	1.3	1	1	9.6e-73	1.8e-72	234.4	1.3	1	213	186	405	186	412	0.93
RNA-binding protein (Translational repressor Pumilio/PUF3 and related RNA-binding proteins)	222	wBor_operon1	474	1.3e-72	234.9	1.3	1	1	9.6e-73	1.8e-72	234.4	1.3	1	213	185	404	185	411	0.93
RNA-binding protein (Translational repressor Pumilio/PUF3 and related RNA-binding proteins)	222	wAra_operon1	475	1.3e-72	234.9	1.3	1	1	9.6e-73	1.8e-72	234.4	1.3	1	213	186	405	186	412	0.93
RNA-binding protein (Translational repressor Pumilio/PUF3 and related RNA-binding proteins)	222	wBic_operon2	489	1.2e-62	202.3	0.6	1	1	1e-62	2e-62	201.6	0.6	1	208	185	403	185	414	0.88
RNA-binding protein (Translational repressor Pumilio/PUF3 and related RNA-binding proteins)	222	wBai_operon1	487	2.4e-68	220.9	3.5	1	1	1.9e-68	3.6e-68	220.4	3.5	1	208	187	405	187	416	0.9
RNA-binding protein (Translational repressor Pumilio/PUF3 and related RNA-binding proteins)	222	wPipJHB_operon1	504	1.5e-68	221.6	5.8	1	1	1.3e-68	2.4e-68	220.9	5.8	1	206	202	398	202	422	0.93
RNA-binding protein (Translational repressor Pumilio/PUF3 and related RNA-binding proteins)	222	wPipPel_operon1	504	3.5e-69	223.7	5.6	1	1	2.8e-69	5.4e-69	223.1	5.6	1	206	202	398	202	422	0.93
RNA-binding protein (Translational repressor Pumilio/PUF3 and related RNA-binding proteins)	222	wDacB_operon4	492	1.3e-69	225	6.3	1	1	1.1e-69	2e-69	224.5	6.3	1	206	190	386	190	410	0.93
RNA-binding protein (Translational repressor Pumilio/PUF3 and related RNA-binding proteins)	222	wBol1_operon1	492	1.3e-69	225	6.3	1	1	1.1e-69	2e-69	224.5	6.3	1	206	190	386	190	410	0.93
RNA-binding protein (Translational repressor Pumilio/PUF3 and related RNA-binding proteins)	222	Pararge_aegeria_operon1	492	1.3e-69	225	6.3	1	1	1.1e-69	2e-69	224.5	6.3	1	206	190	386	190	410	0.93
RNA-binding protein (Translational repressor Pumilio/PUF3 and related RNA-binding proteins)	222	wNleu_operon1	508	2.3e-69	224.3	6.1	1	1	2.3e-69	4.4e-69	223.4	6.1	1	206	190	402	190	426	0.93
RNA-binding protein (Translational repressor Pumilio/PUF3 and related RNA-binding proteins)	222	wNfla_operon1	497	4.7e-71	229.8	4.7	1	1	4.7e-71	8.9e-71	228.9	4.7	1	206	190	391	190	415	0.93
RNA-binding protein (Translational repressor Pumilio/PUF3 and related RNA-binding proteins)	222	wNfe_operon2	508	2.3e-69	224.3	6.1	1	1	2.3e-69	4.4e-69	223.4	6.1	1	206	190	402	190	426	0.93
RNA-binding protein (Translational repressor Pumilio/PUF3 and related RNA-binding proteins)	222	wNpa_operon1	492	1.2e-69	225.2	4.7	1	1	1.2e-69	2.3e-69	224.3	4.7	1	206	190	386	190	410	0.93
RNA-binding protein (Translational repressor Pumilio/PUF3 and related RNA-binding proteins)	222	wOrie_operon4	358	3.5e-50	161.6	1.5	1	1	2.4e-50	5.6e-50	160.9	1.5	50	209	100	275	92	288	0.88
RNA-binding protein (Translational repressor Pumilio/PUF3 and related RNA-binding proteins)	222	wNeo_operon2	358	3.5e-50	161.6	1.5	1	1	2.4e-50	5.6e-50	160.9	1.5	50	209	100	275	92	288	0.88
RNA-binding protein (Translational repressor Pumilio/PUF3 and related RNA-binding proteins)	222	Anopheles_gambiae_operon2	487	8.6e-66	212.6	9	1	1	4.5e-66	8.6e-66	212.6	9	1	201	190	398	190	419	0.88
RNA-binding protein (Translational repressor Pumilio/PUF3 and related RNA-binding proteins)	222	Acromyrmex_echinatior_operon3	492	8.2e-68	219.2	7.9	1	1	8.3e-68	1.6e-67	218.3	7.9	1	205	190	385	190	410	0.94
RNA-binding protein (Translational repressor Pumilio/PUF3 and related RNA-binding proteins)	222	wBif_isolated	488	1.3e-67	218.5	7.5	1	1	1.1e-67	2e-67	217.9	7.5	1	209	189	406	189	414	0.89
RNA-binding protein (Translational repressor Pumilio/PUF3 and related RNA-binding proteins)	222	wAra_operon2	493	2.1e-69	224.4	5.5	1	1	1.7e-69	3.2e-69	223.8	5.5	1	209	191	408	191	416	0.89
RNA-binding protein (Translational repressor Pumilio/PUF3 and related RNA-binding proteins)	222	Biorhiza_pallida_1_operon2	485	6.1e-69	222.9	3.4	1	1	4.9e-69	9.3e-69	222.3	3.4	1	209	191	402	191	410	0.89
RNA-binding protein (Translational repressor Pumilio/PUF3 and related RNA-binding proteins)	222	wNik_operon2	522	1.6e-70	228.1	7.2	1	1	1.4e-70	2.7e-70	227.3	7.2	1	208	190	438	190	453	0.89
RNA-binding protein (Translational repressor Pumilio/PUF3 and related RNA-binding proteins)	222	proWOwSol_operon1	492	3.2e-67	217.3	8.1	1	1	2.7e-67	5.2e-67	216.6	8.1	1	205	190	385	190	410	0.92
RNA-binding protein (Translational repressor Pumilio/PUF3 and related RNA-binding proteins)	222	wHa_operon2	492	3.2e-67	217.3	8.2	1	1	2.7e-67	5.1e-67	216.6	8.2	1	205	190	385	190	410	0.92
RNA-binding protein (Translational repressor Pumilio/PUF3 and related RNA-binding proteins)	222	Polygonia_c-album_putative_isolated2	670	4.1e-65	210.4	8.4	1	1	2.1e-65	4.1e-65	210.4	8.4	1	205	190	385	190	399	0.94
RNA-binding protein (Translational repressor Pumilio/PUF3 and related RNA-binding proteins)	222	wBai_operon2	494	6.6e-62	199.9	2.2	1	1	6.1e-62	1.2e-61	199.1	2.2	1	200	192	398	192	415	0.86
RNA-binding protein (Translational repressor Pumilio/PUF3 and related RNA-binding proteins)	222	Isocolus_centaureae_1_operon1	485	2.2e-68	221.1	5.3	1	1	1.7e-68	3.3e-68	220.5	5.3	1	197	190	376	190	425	0.89
RNA-binding protein (Translational repressor Pumilio/PUF3 and related RNA-binding proteins)	222	Pediaspis_aceris_2_operon1	483	3.8e-70	226.8	4.6	1	1	3e-70	5.8e-70	226.2	4.6	1	199	190	378	190	420	0.9
RNA-binding protein (Translational repressor Pumilio/PUF3 and related RNA-binding proteins)	222	wStv_operon1	474	3.9e-64	207.2	8.4	1	1	3e-64	5.7e-64	206.6	8.4	1	175	190	376	190	415	0.85
RNA-binding protein (Translational repressor Pumilio/PUF3 and related RNA-binding proteins)	222	Diachasma_alloeum_operon3	494	4e-69	223.5	3.6	1	1	3.3e-69	6.3e-69	222.8	3.6	1	198	193	381	193	416	0.9
RNA-binding protein (Translational repressor Pumilio/PUF3 and related RNA-binding proteins)	222	wVitA_operon2	499	2.5e-64	207.8	0.2	1	1	1.9e-64	3.6e-64	207.3	0.2	1	175	190	373	190	425	0.87
RNA-binding protein (Translational repressor Pumilio/PUF3 and related RNA-binding proteins)	222	wDacB_operon3	470	1.4e-68	221.7	2.2	1	1	1.2e-68	2.2e-68	221.1	2.2	1	208	186	402	186	410	0.91
RNA-binding protein (Translational repressor Pumilio/PUF3 and related RNA-binding proteins)	222	Diplolepis_spinosa_1_operon2	486	2.4e-70	227.5	2.7	1	1	2.2e-70	4.2e-70	226.7	2.7	1	213	190	411	190	417	0.9
RNA-binding protein (Translational repressor Pumilio/PUF3 and related RNA-binding proteins)	222	Ceratina_calcarata_1_operon1	455	1.9e-53	172.2	4	1	1	2.3e-53	4.4e-53	171	4	1	208	189	380	189	394	0.92
RNA-binding protein (Translational repressor Pumilio/PUF3 and related RNA-binding proteins)	222	wSpc_operon2	360	6.9e-54	173.7	4	1	1	3.3e-54	6.9e-54	173.7	4	1	208	92	285	92	299	0.91
RNA-binding protein (Translational repressor Pumilio/PUF3 and related RNA-binding proteins)	222	wRi_operon2	457	5.4e-54	174	4	1	1	6.6e-54	1.3e-53	172.8	4	1	208	189	382	189	396	0.91
RNA-binding protein (Translational repressor Pumilio/PUF3 and related RNA-binding proteins)	222	wAna_putative_isolated2	444	4.1e-53	171.1	4	1	1	2.2e-53	4.1e-53	171.1	4	1	208	189	380	189	394	0.92
RNA-binding protein (Translational repressor Pumilio/PUF3 and related RNA-binding proteins)	222	Gerris_buenoi_1_operon1	456	3e-53	171.6	4.9	1	1	2.8e-53	5.4e-53	170.8	4.9	1	211	189	385	189	393	0.94
RNA-binding protein (Translational repressor Pumilio/PUF3 and related RNA-binding proteins)	222	Acromyrmex_echinatior_operon2	455	2.9e-57	184.7	0.2	1	1	2.2e-57	4.2e-57	184.2	0.2	1	220	185	387	185	389	0.96
RNA-binding protein (Translational repressor Pumilio/PUF3 and related RNA-binding proteins)	222	wBic_operon1	462	7.5e-53	170.3	3.4	1	1	5.8e-53	1.1e-52	169.7	3.4	1	220	191	397	191	401	0.93
RNA-binding protein (Translational repressor Pumilio/PUF3 and related RNA-binding proteins)	222	Diploeciton_nevermanni_operon3	464	8.2e-50	160.3	5.5	1	1	7.9e-50	1.5e-49	159.5	5.5	1	218	189	396	189	398	0.94
RNA-binding protein (Translational repressor Pumilio/PUF3 and related RNA-binding proteins)	222	wNleu_operon3	464	9.9e-52	166.6	5.8	1	1	1e-51	2e-51	165.6	5.8	1	218	189	396	189	398	0.95
RNA-binding protein (Translational repressor Pumilio/PUF3 and related RNA-binding proteins)	222	wNfla_operon5	468	1e-51	166.6	5.8	1	1	1.1e-51	2e-51	165.6	5.8	1	218	193	400	193	402	0.95
RNA-binding protein (Translational repressor Pumilio/PUF3 and related RNA-binding proteins)	222	wNleu_operon2	491	7.6e-51	163.7	1.2	1	1	7.3e-51	1.4e-50	162.9	1.2	1	220	208	427	208	429	0.95
RNA-binding protein (Translational repressor Pumilio/PUF3 and related RNA-binding proteins)	222	wNfla_operon2	491	7.6e-51	163.7	1.2	1	1	7.3e-51	1.4e-50	162.9	1.2	1	220	208	427	208	429	0.95
RNA-binding protein (Translational repressor Pumilio/PUF3 and related RNA-binding proteins)	222	wNpa_operon2	491	7.6e-51	163.7	1.2	1	1	7.3e-51	1.4e-50	162.9	1.2	1	220	208	427	208	429	0.95
RNA-binding protein (Translational repressor Pumilio/PUF3 and related RNA-binding proteins)	222	wNfe_operon1	491	7.6e-51	163.7	1.2	1	1	7.3e-51	1.4e-50	162.9	1.2	1	220	208	427	208	429	0.95
RNA-binding protein (Translational repressor Pumilio/PUF3 and related RNA-binding proteins)	222	wOrie_operon1	491	1.5e-50	162.7	1.3	1	1	1.5e-50	2.9e-50	161.8	1.3	1	220	208	427	208	429	0.95
RNA-binding protein (Translational repressor Pumilio/PUF3 and related RNA-binding proteins)	222	wNeo_operon1	491	1.5e-50	162.7	1.3	1	1	1.5e-50	2.9e-50	161.8	1.3	1	220	208	427	208	429	0.95
RNA-binding protein (Translational repressor Pumilio/PUF3 and related RNA-binding proteins)	222	Gerris_buenoi_1_operon2	491	1e-51	166.5	3.1	1	1	8.8e-52	1.7e-51	165.9	3.1	1	220	208	427	208	429	0.96
RNA-binding protein (Translational repressor Pumilio/PUF3 and related RNA-binding proteins)	222	Diplolepis_spinosa_1_operon1	491	6.8e-52	167.1	3.7	1	1	5.8e-52	1.1e-51	166.5	3.7	1	220	208	427	208	429	0.96
RNA-binding protein (Translational repressor Pumilio/PUF3 and related RNA-binding proteins)	222	wVitA_operon1	491	3e-51	165.1	2.5	1	1	2.5e-51	4.7e-51	164.4	2.5	1	220	208	427	208	429	0.96
RNA-binding protein (Translational repressor Pumilio/PUF3 and related RNA-binding proteins)	222	wNo_operon1	491	1.1e-50	163.1	1.8	1	1	1e-50	2e-50	162.4	1.8	1	219	208	426	208	428	0.95
RNA-binding protein (Translational repressor Pumilio/PUF3 and related RNA-binding proteins)	222	wNik_operon1	491	1.9e-51	165.7	2.7	1	1	1.6e-51	3.1e-51	165	2.7	1	220	208	427	208	429	0.96
RNA-binding protein (Translational repressor Pumilio/PUF3 and related RNA-binding proteins)	222	wAlbB_operon2	491	1.2e-51	166.3	2.7	1	1	1e-51	2e-51	165.6	2.7	1	220	208	427	208	429	0.96
RNA-binding protein (Translational repressor Pumilio/PUF3 and related RNA-binding proteins)	222	Biorhiza_pallida_1_operon1	491	1.9e-51	165.7	2.7	1	1	1.6e-51	3.1e-51	165	2.7	1	220	208	427	208	429	0.96
RNA-binding protein (Translational repressor Pumilio/PUF3 and related RNA-binding proteins)	222	Maconellicoccus_hirsutus_operon1	491	1.9e-51	165.7	2.7	1	1	1.6e-51	3.1e-51	165	2.7	1	220	208	427	208	429	0.96
RNA-binding protein (Translational repressor Pumilio/PUF3 and related RNA-binding proteins)	222	Diploeciton_nevermanni_operon1	491	2.9e-51	165.1	2.5	1	1	2.5e-51	4.7e-51	164.4	2.5	1	220	208	427	208	429	0.96
RNA-binding protein (Translational repressor Pumilio/PUF3 and related RNA-binding proteins)	222	Pararge_aegeria_operon2	491	3e-51	165.1	2.5	1	1	2.5e-51	4.7e-51	164.4	2.5	1	220	208	427	208	429	0.96
RNA-binding protein (Translational repressor Pumilio/PUF3 and related RNA-binding proteins)	222	Anopheles_gambiae_operon1	488	1.2e-49	159.8	1.1	1	1	1.1e-49	2e-49	159.1	1.1	1	220	206	424	206	427	0.95
RNA-binding protein (Translational repressor Pumilio/PUF3 and related RNA-binding proteins)	222	Ceratina_calcarata_1_operon2	491	4.1e-50	161.3	0.8	1	1	3.5e-50	6.6e-50	160.6	0.8	1	220	208	427	208	429	0.95
RNA-binding protein (Translational repressor Pumilio/PUF3 and related RNA-binding proteins)	222	wNleu_operon4	447	2.2e-49	158.9	9.3	1	1	1.3e-49	2.2e-49	158.9	9.3	1	194	191	374	191	400	0.89
RNA-binding protein (Translational repressor Pumilio/PUF3 and related RNA-binding proteins)	222	wNfla_operon4	447	2.2e-49	158.9	9.3	1	1	1.3e-49	2.2e-49	158.9	9.3	1	194	191	374	191	400	0.89
RNA-binding protein (Translational repressor Pumilio/PUF3 and related RNA-binding proteins)	222	wPipMol_operon1	446	3e-49	158.5	8.6	1	1	1.7e-49	3e-49	158.5	8.6	1	200	191	381	191	399	0.89
RNA-binding protein (Translational repressor Pumilio/PUF3 and related RNA-binding proteins)	222	wPipJHB_operon3	446	3e-49	158.5	8.6	1	1	1.7e-49	3e-49	158.5	8.6	1	200	191	381	191	399	0.89
RNA-binding protein (Translational repressor Pumilio/PUF3 and related RNA-binding proteins)	222	wPipPel_operon2	446	3e-49	158.5	8.6	1	1	1.7e-49	3e-49	158.5	8.6	1	200	191	381	191	399	0.89
RNA-binding protein (Translational repressor Pumilio/PUF3 and related RNA-binding proteins)	222	Operophtera_brumata_operon1	446	1.1e-49	160	8.6	1	1	6.1e-50	1.1e-49	160	8.6	1	200	191	381	191	399	0.89
RNA-binding protein (Translational repressor Pumilio/PUF3 and related RNA-binding proteins)	222	Polygonia_c-album_operon1	446	1.1e-49	160	8.6	1	1	6.1e-50	1.1e-49	160	8.6	1	200	191	381	191	399	0.89
RNA-binding protein (Translational repressor Pumilio/PUF3 and related RNA-binding proteins)	222	wAus_operon1	446	1.1e-49	160	8.6	1	1	6.1e-50	1.1e-49	160	8.6	1	200	191	381	191	399	0.89
RNA-binding protein (Translational repressor Pumilio/PUF3 and related RNA-binding proteins)	222	Mycopsylla_fici_1_putative_isolated2	446	8.1e-49	157.1	9.5	1	1	4.7e-49	8.1e-49	157.1	9.5	1	200	191	381	191	399	0.89
RNA-binding protein (Translational repressor Pumilio/PUF3 and related RNA-binding proteins)	222	Drosophila_yakuba_1_operon2	446	3.4e-49	158.3	8.9	1	1	1.9e-49	3.4e-49	158.3	8.9	1	200	191	381	191	399	0.89
RNA-binding protein (Translational repressor Pumilio/PUF3 and related RNA-binding proteins)	222	Diploeciton_nevermanni_operon4	446	1.6e-48	156.1	9.7	1	1	9e-49	1.6e-48	156.1	9.7	1	196	191	377	191	415	0.88
RNA-binding protein (Translational repressor Pumilio/PUF3 and related RNA-binding proteins)	222	wAlbB_operon1	446	8.3e-49	157.1	10.5	1	1	4.7e-49	8.3e-49	157.1	10.5	1	200	191	381	191	399	0.89
RNA-binding protein (Translational repressor Pumilio/PUF3 and related RNA-binding proteins)	222	wBol1_operon2	446	8.1e-49	157.1	9.5	1	1	4.7e-49	8.1e-49	157.1	9.5	1	200	191	381	191	399	0.89
RNA-binding protein (Translational repressor Pumilio/PUF3 and related RNA-binding proteins)	222	wNleu_operon5	446	2.2e-49	158.9	7.5	1	1	3e-49	5.3e-49	157.7	7.5	1	200	191	381	191	399	0.89
RNA-binding protein (Translational repressor Pumilio/PUF3 and related RNA-binding proteins)	222	wNfla_operon3	446	2.2e-49	158.9	7.5	1	1	3e-49	5.3e-49	157.7	7.5	1	200	191	381	191	399	0.89
RNA-binding protein (Translational repressor Pumilio/PUF3 and related RNA-binding proteins)	222	wNpa_operon3	446	2.3e-49	158.9	7.5	1	1	3e-49	5.3e-49	157.7	7.5	1	200	191	381	191	399	0.89
RNA-binding protein (Translational repressor Pumilio/PUF3 and related RNA-binding proteins)	222	wNfe_operon3	446	2.2e-49	158.9	7.5	1	1	3e-49	5.3e-49	157.7	7.5	1	200	191	381	191	399	0.89
RNA-binding protein (Translational repressor Pumilio/PUF3 and related RNA-binding proteins)	222	wOrie_operon2	447	3.8e-49	158.2	8.3	1	1	2.2e-49	3.8e-49	158.2	8.3	1	201	191	382	191	400	0.89
RNA-binding protein (Translational repressor Pumilio/PUF3 and related RNA-binding proteins)	222	Diploeciton_nevermanni_operon7	470	1.7e-35	113.5	4.3	1	1	1.4e-35	4.1e-35	112.3	4.3	1	222	191	380	191	380	0.9
RNA-binding protein (Translational repressor Pumilio/PUF3 and related RNA-binding proteins)	222	Gerris_buenoi_1_operon3	471	3e-36	116	4.2	1	1	2.3e-36	7e-36	114.8	4.2	1	222	191	380	191	380	0.9
RNA-binding protein (Translational repressor Pumilio/PUF3 and related RNA-binding proteins)	222	Diploeciton_nevermanni_operon2	471	3e-32	102.9	5.8	1	1	9.9e-33	3e-32	102.9	5.8	1	222	191	380	191	380	0.9
RNA-binding protein (Translational repressor Pumilio/PUF3 and related RNA-binding proteins)	222	Gerris_buenoi_1_operon5	471	5.1e-33	105.4	6	1	1	1.7e-33	5.1e-33	105.4	6	1	222	191	380	191	380	0.88
RNA-binding protein (Translational repressor Pumilio/PUF3 and related RNA-binding proteins)	222	wBor_operon2	792	3.9e-56	181	8.6	1	2	2.7e-45	9.4e-45	143.8	2.7	1	221	317	549	317	550	0.93
RNA-binding protein (Translational repressor Pumilio/PUF3 and related RNA-binding proteins)	222	wBor_operon2	792	3.9e-56	181	8.6	2	2	1.9e-13	6.6e-13	39.7	0.1	160	222	575	639	552	639	0.79
RNA-binding protein (Translational repressor Pumilio/PUF3 and related RNA-binding proteins)	222	Polygonia_c-album_putative_isolated	507	5.2e-46	147.9	5.4	1	1	2.9e-46	1e-45	147	5.4	3	222	225	465	224	465	0.92
RNA-binding protein (Translational repressor Pumilio/PUF3 and related RNA-binding proteins)	222	Acromyrmex_echinatior_operon1	594	9e-43	137.3	0.1	1	1	8.9e-43	2.3e-42	136	0	2	222	209	419	208	419	0.96
RNA-binding protein (Translational repressor Pumilio/PUF3 and related RNA-binding proteins)	222	Rickettsia_felis_LSU_Lb_plasmid_pLbaR_operon1	615	5.5e-47	151.1	0.6	1	1	4.5e-47	1.2e-46	150	0.1	1	222	257	466	257	466	0.93
RNA-binding protein (Translational repressor Pumilio/PUF3 and related RNA-binding proteins)	222	Occidentia_massiliensis_OS18_operon1	628	2.8e-47	152.1	0.2	1	1	1.1e-47	2.8e-47	152.1	0.2	1	222	267	476	267	476	0.93
RNA-binding protein (Translational repressor Pumilio/PUF3 and related RNA-binding proteins)	222	Acromyrmex_echinatior_putative_isolated2	413	1.3e-52	169.5	6.7	1	1	5e-53	1.3e-52	169.5	6.7	2	217	180	381	179	384	0.92
RNA-binding protein (Translational repressor Pumilio/PUF3 and related RNA-binding proteins)	222	Diploeciton_nevermanni_operon5	411	1.1e-48	156.6	3.8	1	1	4.2e-49	1.1e-48	156.6	3.8	2	213	180	376	179	382	0.91
RNA-binding protein (Translational repressor Pumilio/PUF3 and related RNA-binding proteins)	222	wStri_operon1	413	1e-51	166.6	5.8	1	1	3.9e-52	1e-51	166.6	5.8	2	219	180	383	179	384	0.94
RNA-binding protein (Translational repressor Pumilio/PUF3 and related RNA-binding proteins)	222	wDacB_operon2	412	2.4e-50	162.1	4.3	1	1	9.1e-51	2.4e-50	162.1	4.3	2	204	180	371	179	383	0.92
RNA-binding protein (Translational repressor Pumilio/PUF3 and related RNA-binding proteins)	222	Acromyrmex_echinatior_putative_isolated	412	9.5e-52	166.7	3	1	1	1.2e-51	3.1e-51	165	1.5	2	209	180	372	179	383	0.92
RNA-binding protein (Translational repressor Pumilio/PUF3 and related RNA-binding proteins)	222	wStri_operon2	431	1.8e-58	188.6	7.3	1	1	1.3e-58	3.3e-58	187.8	7.3	1	222	181	389	181	389	0.97
RNA-binding protein (Translational repressor Pumilio/PUF3 and related RNA-binding proteins)	222	wDacA_operon1	344	2.8e-66	214.2	0.2	1	1	1e-66	3.6e-66	213.8	0.2	1	222	106	317	106	317	0.97
RNA-binding protein (Translational repressor Pumilio/PUF3 and related RNA-binding proteins)	222	wTri-2_operon1	424	3.6e-66	213.8	2.9	1	1	2.4e-66	6.3e-66	213	2.9	1	222	185	394	185	394	0.95
RNA-binding protein (Translational repressor Pumilio/PUF3 and related RNA-binding proteins)	222	Diabrotica_virgifera_virgifera_1_putative_isolated	416	3.1e-64	207.5	1.8	1	1	1.8e-64	4.6e-64	206.9	1.8	1	222	177	386	177	386	0.94
RNA-binding protein (Translational repressor Pumilio/PUF3 and related RNA-binding proteins)	222	Diabrotica_virgifera_virgifera_1_operon1	416	6.3e-65	209.8	0.5	1	1	3.6e-65	9.5e-65	209.2	0.5	1	222	177	386	177	386	0.97
RNA-binding protein (Translational repressor Pumilio/PUF3 and related RNA-binding proteins)	222	Diachasma_alloeum_operon1	416	3e-65	210.8	2.3	1	1	1.8e-65	4.8e-65	210.2	2.3	1	221	177	385	177	386	0.97
RNA-binding protein (Translational repressor Pumilio/PUF3 and related RNA-binding proteins)	222	Ecitophya_simulans_operon1	419	2.6e-65	211	2	1	1	1.7e-65	4.4e-65	210.3	2	1	222	180	389	180	389	0.97
RNA-binding protein (Translational repressor Pumilio/PUF3 and related RNA-binding proteins)	222	Diploeciton_nevermanni_operon6	435	1.7e-60	195.2	1.1	1	1	1.4e-60	3.8e-60	194.1	0.1	1	222	190	396	190	396	0.97
RNA-binding protein (Translational repressor Pumilio/PUF3 and related RNA-binding proteins)	222	Pseudomyrmex_sp_PSW_54_operon1	442	3.5e-57	184.4	1.3	1	1	2.3e-57	6.1e-57	183.7	1.3	1	222	195	401	195	401	0.96
RNA-binding protein (Translational repressor Pumilio/PUF3 and related RNA-binding proteins)	222	wDacB_operon1	438	4.8e-62	200.4	0.6	1	1	1.8e-62	4.8e-62	200.4	0.6	1	222	190	397	190	397	0.97
RNA-binding protein (Translational repressor Pumilio/PUF3 and related RNA-binding proteins)	222	Ecitophya_simulans_putative_isolated	442	1.1e-63	205.6	0.6	1	1	8.9e-64	2.3e-63	204.6	0.6	1	222	194	401	194	401	0.97
RNA-binding protein (Translational repressor Pumilio/PUF3 and related RNA-binding proteins)	222	Gerris_buenoi_1_operon7	443	1.5e-60	195.4	0.7	1	1	1.2e-60	3.1e-60	194.4	0.7	1	222	195	402	195	402	0.96
RNA-binding protein (Translational repressor Pumilio/PUF3 and related RNA-binding proteins)	222	Diabrotica_virgifera_virgifera_1_operon2	441	1.2e-64	208.9	1.8	1	1	8.8e-65	2.3e-64	207.9	1.8	1	222	196	402	196	402	0.97
RNA-binding protein (Translational repressor Pumilio/PUF3 and related RNA-binding proteins)	222	Gerris_buenoi_1_operon6	436	1.3e-60	195.7	5.3	1	1	1.2e-60	3.1e-60	194.4	5.3	1	222	190	397	190	397	0.96
RNA-binding protein (Translational repressor Pumilio/PUF3 and related RNA-binding proteins)	222	Gerris_buenoi_1_operon4	430	5.4e-65	210	0.6	1	1	4.2e-65	1.1e-64	209	0.6	1	222	187	394	187	394	0.96
RNA-binding protein (Translational repressor Pumilio/PUF3 and related RNA-binding proteins)	222	Rickettsia_gravesii_BWI-1_operon1	776	1.2e-20	65	27.6	1	1	2.1e-20	3.6e-20	63.4	5.4	1	221	226	428	226	429	0.85
RNA-binding protein (Translational repressor Pumilio/PUF3 and related RNA-binding proteins)	222	Rickettsia_amblyommatis_Darkwater_operon1	800	2.5e-44	142.4	19.5	1	1	4.8e-44	1.3e-43	140.1	6.4	1	222	239	478	239	478	0.93

## Sheet: cifB protein domains
													hmm profile coordinates		alignment coordinates		envelope coordinates
Target name	Target length	Query name	Query length	E-value	score	bias	domain number	Total domain number	conditional E-value	independent E-value	score	bias	from	to	from	to	from	to	mean posterior probability of aligned residues in the MEA alignment
AAA-ATPase-like	144	wSuz_operon3	1174	6.9e-63	201.2	0.2	1	1	5.1e-63	1.6e-62	200.1	0.2	1	144	3	146	3	146	0.98
AAA-ATPase-like	144	wSpc_operon1	1173	6.9e-63	201.2	0.2	1	1	5.1e-63	1.6e-62	200.1	0.2	1	144	3	146	3	146	0.98
AAA-ATPase-like	144	wInc_Cu_operon1	1173	6.7e-63	201.3	0.2	1	1	5.1e-63	1.6e-62	200.1	0.2	1	144	3	146	3	146	0.98
AAA-ATPase-like	144	wRi_operon1	1173	6.7e-63	201.3	0.2	1	1	5.1e-63	1.6e-62	200.1	0.2	1	144	3	146	3	146	0.98
AAA-ATPase-like	144	wRi_operon3	1173	6.7e-63	201.3	0.2	1	1	5.1e-63	1.6e-62	200.1	0.2	1	144	3	146	3	146	0.98
AAA-ATPase-like	144	wMelPop_operon1	1174	8.1e-63	201	0.2	1	1	6.1e-63	1.9e-62	199.8	0.2	1	144	3	146	3	146	0.97
AAA-ATPase-like	144	wRec_operon1	1174	6.5e-63	201.3	0.2	1	1	5.1e-63	1.6e-62	200.1	0.2	1	144	3	146	3	146	0.98
AAA-ATPase-like	144	wMel_operon1	1174	8.1e-63	201	0.2	1	1	6.1e-63	1.9e-62	199.8	0.2	1	144	3	146	3	146	0.97
AAA-ATPase-like	144	Drosophila_yakuba_1_operon1	1170	1.4e-28	90	0.2	1	2	4.3e-13	1.4e-12	38.2	0.1	1	35	3	37	3	38	0.96
AAA-ATPase-like	144	Drosophila_yakuba_1_operon1	1170	1.4e-28	90	0.2	2	2	1.9e-16	6.2e-16	49	0	91	144	89	142	72	142	0.91
AAA-ATPase-like	144	Diachasma_alloeum_operon2	1173	6.6e-63	201.3	0.2	1	1	5.1e-63	1.6e-62	200.1	0.2	1	144	3	146	3	146	0.98
AAA-ATPase-like	144	wHa_operon1	1170	6.9e-63	201.3	0.2	1	1	5.1e-63	1.6e-62	200.1	0.2	1	144	3	146	3	146	0.98
AAA-ATPase-like	144	wSuz_operon2	1174	6.9e-63	201.2	0.2	1	1	5.1e-63	1.6e-62	200.1	0.2	1	144	3	146	3	146	0.98
AAA-ATPase-like	144	wStv_operon2	1198	3.3e-60	192.6	0.3	1	1	2.5e-60	7.8e-60	191.3	0.3	6	144	1	139	1	139	0.97
AAA-ATPase-like	144	wTri-2_operon2	1174	6.8e-63	201.3	0.2	1	1	5.1e-63	1.6e-62	200.1	0.2	1	144	3	146	3	146	0.98
AAA-ATPase-like	144	wBor_operon1	1173	6.7e-63	201.3	0.2	1	1	5.1e-63	1.6e-62	200.1	0.2	1	144	3	146	3	146	0.98
AAA-ATPase-like	144	wAra_operon1	1174	7e-62	198	0.2	1	1	5.5e-62	1.7e-61	196.7	0.2	1	144	3	146	3	146	0.98
AAA-ATPase-like	144	wBic_operon2	1371	8.2e-60	191.3	0.4	1	1	1.1e-59	4.1e-59	189	0	2	144	1	147	1	147	0.99
AAA-ATPase-like	144	wBai_operon1	1131	2.8e-57	183.1	0	1	1	2.1e-57	7.9e-57	181.6	0	1	144	3	149	3	149	0.98
AAA-ATPase-like	144	wPipJHB_operon1	820	8e-61	194.5	0.3	1	1	4.6e-61	1.8e-60	193.5	0.3	1	144	7	151	7	151	0.98
AAA-ATPase-like	144	wPipPel_operon1	1175	7.2e-63	201.2	1.3	1	1	2.7e-63	8.7e-63	200.9	0.2	1	144	7	151	7	151	0.98
AAA-ATPase-like	144	wDacB_operon4	1175	1.9e-62	199.8	1.8	1	1	7e-63	2.2e-62	199.6	0.1	1	144	7	151	7	151	0.98
AAA-ATPase-like	144	wBol1_operon1	1175	4.6e-63	201.8	0.7	1	1	2.7e-63	8.7e-63	200.9	0.2	1	144	7	151	7	151	0.98
AAA-ATPase-like	144	Pararge_aegeria_operon1	1175	4.6e-63	201.8	0.7	1	1	2.7e-63	8.7e-63	200.9	0.2	1	144	7	151	7	151	0.98
AAA-ATPase-like	144	wNleu_operon1	523	8.7e-64	204.2	0.2	1	1	2.5e-64	2.4e-63	202.8	0.2	1	144	7	151	7	151	0.98
AAA-ATPase-like	144	wNfla_operon1	523	8.7e-64	204.2	0.2	1	1	2.5e-64	2.4e-63	202.8	0.2	1	144	7	151	7	151	0.98
AAA-ATPase-like	144	wNfe_operon2	523	8.9e-63	200.9	0.3	1	1	2.6e-63	2.4e-62	199.5	0.3	1	144	7	151	7	151	0.98
AAA-ATPase-like	144	wNpa_operon1	523	2.6e-63	202.6	0.4	1	1	7e-64	6.7e-63	201.3	0.4	2	144	8	151	7	151	0.97
AAA-ATPase-like	144	wOrie_operon3	1141	5.1e-61	195.2	0	1	1	3.6e-61	1.1e-60	194.1	0	1	144	7	150	7	150	0.98
AAA-ATPase-like	144	wNeo_operon2	1141	5e-61	195.2	0	1	1	3.6e-61	1.1e-60	194.1	0	1	144	7	150	7	150	0.98
AAA-ATPase-like	144	Anopheles_gambiae_operon2	1524	4.2e-64	205.2	0.1	1	1	1.5e-64	4.2e-64	205.2	0.1	1	144	7	153	7	153	0.99
AAA-ATPase-like	144	wAra_operon2	1133	1.6e-62	200	0.3	1	1	1.3e-62	4.2e-62	198.7	0.3	6	144	1	142	1	142	0.98
AAA-ATPase-like	144	Biorhiza_pallida_1_operon2	1144	1.1e-63	203.8	0.2	1	1	9.5e-64	3e-63	202.4	0.2	2	144	8	150	7	150	0.97
AAA-ATPase-like	144	wNik_operon2	1165	1.2e-64	207	0.1	1	1	8.9e-65	2.8e-64	205.8	0.1	1	144	7	153	7	153	0.99
AAA-ATPase-like	144	proWOwSol_operon1	1148	3e-64	205.7	0	1	1	2.4e-64	7.5e-64	204.4	0	1	144	7	153	7	153	0.99
AAA-ATPase-like	144	wHa_operon2	1148	3e-64	205.7	0	1	1	2.4e-64	7.5e-64	204.4	0	1	144	7	153	7	153	0.99
AAA-ATPase-like	144	wBai_operon2	1477	2.8e-55	176.6	0.3	1	1	5.6e-55	1.8e-54	174	0	1	144	8	154	8	154	0.98
AAA-ATPase-like	144	Isocolus_centaureae_1_operon1	420	6.4e-67	214.3	0.1	1	1	1.4e-67	1.3e-66	213.3	0.1	1	144	7	153	7	153	0.99
AAA-ATPase-like	144	Pediaspis_aceris_2_operon1	1149	3.2e-66	212	0.1	1	1	2.3e-66	7.4e-66	210.9	0.1	1	144	7	153	7	153	0.99
AAA-ATPase-like	144	wStv_operon1	1153	2.7e-65	209	0.1	1	1	2e-65	6.2e-65	207.9	0.1	1	144	7	154	7	154	0.99
AAA-ATPase-like	144	Diachasma_alloeum_operon3	1163	6.9e-63	201.3	0.1	1	1	6.7e-63	2.1e-62	199.7	0.1	1	144	7	150	7	150	0.98
AAA-ATPase-like	144	wVitA_operon2	1523	2.9e-62	199.2	0.3	1	1	1.1e-62	2.9e-62	199.2	0.3	1	144	3	147	3	147	0.98
AAA-ATPase-like	144	Diplolepis_spinosa_1_operon2	1166	1.4e-60	193.7	0.5	1	1	1.2e-60	4.7e-60	192	0.1	1	144	7	154	7	154	0.98
AAA-ATPase-like	144	Ceratina_calcarata_1_operon1	755	1.2e-56	181.1	0.1	1	1	3.1e-57	1.9e-56	180.3	0.1	1	144	4	138	4	138	0.95
AAA-ATPase-like	144	wSuz_operon1	755	1.2e-56	181.1	0.1	1	1	3.1e-57	1.9e-56	180.3	0.1	1	144	4	138	4	138	0.95
AAA-ATPase-like	144	wSpc_operon2	755	1.2e-56	181.1	0.1	1	1	3.1e-57	1.9e-56	180.3	0.1	1	144	4	138	4	138	0.95
AAA-ATPase-like	144	wRi_operon2	755	1.2e-56	181	0.1	1	1	3.1e-57	1.9e-56	180.3	0.1	1	144	4	138	4	138	0.95
AAA-ATPase-like	144	wAna_operon1	754	1.2e-56	181	0.1	1	1	3.1e-57	1.9e-56	180.3	0.1	1	144	4	138	4	138	0.95
AAA-ATPase-like	144	Gerris_buenoi_1_operon1	745	1e-55	178	0.2	1	1	2.6e-56	1.7e-55	177.3	0.2	1	144	4	138	4	138	0.94
AAA-ATPase-like	144	Acromyrmex_echinatior_operon2	739	4.5e-59	188.9	0.9	1	1	1.3e-59	8.3e-59	188	0.9	1	143	10	151	10	152	0.99
AAA-ATPase-like	144	wBic_operon1	716	6.4e-61	194.9	2.4	1	1	1.7e-61	1.1e-60	194.1	2.4	1	143	10	150	10	151	0.97
AAA-ATPase-like	144	Diploeciton_nevermanni_operon3	697	7.6e-55	175.2	0	1	1	2.1e-55	1.4e-54	174.4	0	1	144	10	152	10	152	0.96
AAA-ATPase-like	144	wNleu_operon3	698	8.7e-58	184.7	0	1	1	2.9e-58	1.9e-57	183.6	0	1	144	10	153	10	153	0.96
AAA-ATPase-like	144	wNfla_operon5	698	8.7e-58	184.7	0	1	1	2.9e-58	1.9e-57	183.6	0	1	144	10	153	10	153	0.96
AAA-ATPase-like	144	wNleu_operon2	699	5e-60	192	0.3	1	1	1.9e-60	1.2e-59	190.7	0.3	1	144	10	143	10	143	0.96
AAA-ATPase-like	144	wNfla_operon2	699	5e-60	192	0.3	1	1	1.9e-60	1.2e-59	190.7	0.3	1	144	10	143	10	143	0.96
AAA-ATPase-like	144	wNpa_operon2	699	5e-60	192	0.3	1	1	1.9e-60	1.2e-59	190.7	0.3	1	144	10	143	10	143	0.96
AAA-ATPase-like	144	wNfe_operon1	699	5e-60	192	0.3	1	1	1.9e-60	1.2e-59	190.7	0.3	1	144	10	143	10	143	0.96
AAA-ATPase-like	144	wOrie_operon1	684	1.4e-59	190.6	0.3	1	1	5.1e-60	3.2e-59	189.3	0.3	1	144	10	143	10	143	0.96
AAA-ATPase-like	144	wNeo_operon1	684	4.9e-60	192	0.3	1	1	1.9e-60	1.2e-59	190.8	0.3	1	144	10	143	10	143	0.96
AAA-ATPase-like	144	Gerris_buenoi_1_operon2	697	4.8e-58	185.6	0.2	1	1	1.6e-58	1e-57	184.5	0.2	1	144	10	142	10	142	0.96
AAA-ATPase-like	144	Diplolepis_spinosa_1_operon1	697	4.1e-58	185.8	0.2	1	1	1.4e-58	8.7e-58	184.7	0.2	1	144	10	142	10	142	0.97
AAA-ATPase-like	144	wDi_isolated	697	3.3e-57	182.8	0	1	1	1e-57	6.6e-57	181.9	0	1	144	10	142	10	142	0.97
AAA-ATPase-like	144	wVitA_operon1	697	3.9e-58	185.8	0.2	1	1	1.3e-58	8.5e-58	184.7	0.2	1	144	10	142	10	142	0.96
AAA-ATPase-like	144	wNo_operon1	697	9.4e-58	184.6	0.1	1	1	3.1e-58	2e-57	183.6	0.1	1	144	10	142	10	142	0.96
AAA-ATPase-like	144	wAlbB_operon2	697	3.9e-58	185.8	0.2	1	1	1.3e-58	8.5e-58	184.7	0.2	1	144	10	142	10	142	0.96
AAA-ATPase-like	144	Biorhiza_pallida_1_operon1	697	4e-58	185.8	0.2	1	1	1.3e-58	8.5e-58	184.7	0.2	1	144	10	142	10	142	0.96
AAA-ATPase-like	144	Maconellicoccus_hirsutus_operon1	697	4.2e-58	185.7	0.2	1	1	1.6e-58	9.9e-58	184.5	0.2	1	144	10	142	10	142	0.97
AAA-ATPase-like	144	Diploeciton_nevermanni_operon1	697	3.9e-58	185.8	0.2	1	1	1.3e-58	8.5e-58	184.7	0.2	1	144	10	142	10	142	0.96
AAA-ATPase-like	144	Pararge_aegeria_operon2	697	1.2e-57	184.2	0.2	1	1	4e-58	2.5e-57	183.2	0.2	1	144	10	142	10	142	0.96
AAA-ATPase-like	144	Anopheles_gambiae_operon1	695	1.4e-55	177.5	0.5	1	1	4.7e-56	2.9e-55	176.5	0.5	1	144	10	142	10	142	0.96
AAA-ATPase-like	144	wNleu_operon4	671	5e-49	156.3	2.7	1	1	7.9e-50	5e-49	156.3	2.7	1	144	15	145	15	145	0.97
AAA-ATPase-like	144	wPipMol_operon1	733	9.8e-53	168.3	2.6	1	1	1.5e-53	9.8e-53	168.3	2.6	1	144	15	145	15	145	0.97
AAA-ATPase-like	144	wPipJHB_operon3	733	9.8e-53	168.3	2.6	1	1	1.5e-53	9.8e-53	168.3	2.6	1	144	15	145	15	145	0.97
AAA-ATPase-like	144	wPipPel_operon2	733	9.8e-53	168.3	2.6	1	1	1.5e-53	9.8e-53	168.3	2.6	1	144	15	145	15	145	0.97
AAA-ATPase-like	144	Operophtera_brumata_operon1	733	9.8e-53	168.3	2.6	1	1	1.5e-53	9.8e-53	168.3	2.6	1	144	15	145	15	145	0.97
AAA-ATPase-like	144	Polygonia_c-album_operon1	733	9.8e-53	168.3	2.6	1	1	1.5e-53	9.8e-53	168.3	2.6	1	144	15	145	15	145	0.97
AAA-ATPase-like	144	wAus_operon1	733	9.8e-53	168.3	2.6	1	1	1.5e-53	9.8e-53	168.3	2.6	1	144	15	145	15	145	0.97
AAA-ATPase-like	144	Drosophila_yakuba_1_operon2	733	9.9e-53	168.3	2.6	1	1	1.6e-53	9.9e-53	168.3	2.6	1	144	15	145	15	145	0.97
AAA-ATPase-like	144	Diploeciton_nevermanni_operon4	733	1.9e-52	167.4	2.5	1	1	3e-53	1.9e-52	167.4	2.5	1	144	15	145	15	145	0.97
AAA-ATPase-like	144	wAlbB_operon1	733	9.5e-52	165.1	3.2	1	1	1.5e-52	9.5e-52	165.1	3.2	1	144	15	145	15	145	0.97
AAA-ATPase-like	144	wBol1_operon2	733	9.9e-53	168.3	2.6	1	1	1.6e-53	9.9e-53	168.3	2.6	1	144	15	145	15	145	0.97
AAA-ATPase-like	144	wNfe_operon3	671	1.8e-51	164.3	3.7	1	1	2.8e-52	1.8e-51	164.3	3.7	1	144	15	145	15	145	0.97
AAA-ATPase-like	144	wOrie_operon2	749	1.5e-48	154.7	4.7	1	1	2.4e-49	1.5e-48	154.7	4.7	1	142	15	143	15	145	0.96
AAA-ATPase-like	144	wNeo_isolated2	749	1.3e-48	155	4.6	1	1	2e-49	1.3e-48	155	4.6	1	142	15	143	15	145	0.96
AAA-ATPase-like	144	wOrie_isolated	736	3.3e-48	153.6	5.9	1	1	5.2e-49	3.3e-48	153.6	5.9	1	144	15	145	15	145	0.94
AAA-ATPase-like	144	wNeo_isolated	736	2.1e-48	154.3	6	1	1	3.3e-49	2.1e-48	154.3	6	1	144	15	145	15	145	0.94
AAA-ATPase-like	144	Acromyrmex_echinatior_operon1	791	3.4e-25	79	0.8	1	1	5.3e-26	3.4e-25	79	0.8	9	126	15	125	9	142	0.76
AAA-ATPase-like	144	Rickettsia_felis_LSU_Lb_plasmid_pLbaR_operon1	3242	6.2e-31	97.6	0.7	1	1	3.9e-31	6.2e-31	97.6	0.7	8	119	208	326	200	336	0.91
AAA-ATPase-like	144	Diploeciton_nevermanni_operon5	972	3.2e-35	111.5	2.1	1	1	2.9e-35	1.4e-34	109.5	2.1	5	140	28	157	25	160	0.85
AAA-ATPase-like	144	wStri_operon1	1910	2.8e-34	108.5	3.2	1	1	4.4e-34	1.2e-33	106.4	3.2	4	140	30	162	28	165	0.87
AAA-ATPase-like	144	wDacB_operon2	3708	1.9e-34	109	2.2	1	1	1e-34	1.9e-34	109	2.2	9	140	35	157	29	160	0.9
AAA-ATPase-like	144	wStri_operon2	3942	1.9e-42	135	3.3	1	1	5.2e-42	1.4e-41	132.1	3.3	6	137	31	159	27	164	0.89
AAA-ATPase-like	144	wTri-2_operon1	2834	3.4e-42	134.1	5	1	1	4.9e-42	1.3e-41	132.2	5	5	137	264	390	262	397	0.91
AAA-ATPase-like	144	Diachasma_alloeum_operon1	2834	4.2e-40	127.4	6.4	1	1	5.1e-40	1.6e-39	125.5	6.4	4	120	282	398	279	419	0.88
AAA-ATPase-like	144	Rickettsia_gravesii_BWI-1_operon1	2464	7.5e-29	90.9	1.5	1	1	1.4e-28	4.5e-28	88.3	1.5	4	123	26	147	23	156	0.93
Ankyrin repeats / DNA-binding protein (BurrH)	325	Rickettsia_felis_LSU_Lb_plasmid_pLbaR_operon1	3242	3.8e-46	148.2	8.5	1	1	6.8e-46	1.1e-45	146.7	8.5	9	187	3042	3222	3028	3235	0.88
Ankyrin repeats / DNA-binding protein (BurrH)	325	wDacB_operon2	3708	0	1094.3	24.1	1	5	1.3e-06	2.5e-06	17.3	0	9	45	2642	2678	2630	2679	0.81
Ankyrin repeats / DNA-binding protein (BurrH)	325	wDacB_operon2	3708	0	1094.3	24.1	2	5	2.5e-123	4.7e-123	400.9	1.6	10	291	2676	2960	2674	2961	0.99
Ankyrin repeats / DNA-binding protein (BurrH)	325	wDacB_operon2	3708	0	1094.3	24.1	3	5	8.2e-57	1.6e-56	182.3	0.9	216	324	2951	3059	2949	3060	0.99
Ankyrin repeats / DNA-binding protein (BurrH)	325	wDacB_operon2	3708	0	1094.3	24.1	4	5	1.5e-63	2.9e-63	204.4	0.3	174	324	3065	3218	3060	3219	0.96
Ankyrin repeats / DNA-binding protein (BurrH)	325	wDacB_operon2	3708	0	1094.3	24.1	5	5	2.8e-96	5.3e-96	312	1.2	55	324	3225	3482	3222	3483	0.96
Ankyrin repeats / DNA-binding protein (BurrH)	325	wStri_operon2	3942	0	1502.3	65.7	1	8	1.5e-47	4.1e-47	151.3	1.1	4	135	2139	2272	2110	2288	0.93
Ankyrin repeats / DNA-binding protein (BurrH)	325	wStri_operon2	3942	0	1502.3	65.7	2	8	3.6e-21	9.9e-21	64.7	0.4	172	234	2610	2672	2581	2673	0.89
Ankyrin repeats / DNA-binding protein (BurrH)	325	wStri_operon2	3942	0	1502.3	65.7	3	8	2.7e-66	7.2e-66	213	1.4	190	325	2661	2797	2661	2797	0.99
Ankyrin repeats / DNA-binding protein (BurrH)	325	wStri_operon2	3942	0	1502.3	65.7	4	8	5.3e-115	1.4e-114	373.1	0.2	17	306	2800	3084	2796	3085	0.98
Ankyrin repeats / DNA-binding protein (BurrH)	325	wStri_operon2	3942	0	1502.3	65.7	5	8	2.4e-59	6.6e-59	190.1	0.1	27	172	3057	3202	3056	3203	0.98
Ankyrin repeats / DNA-binding protein (BurrH)	325	wStri_operon2	3942	0	1502.3	65.7	6	8	2.1e-16	5.7e-16	49	0.1	100	167	3189	3253	3189	3253	0.96
Ankyrin repeats / DNA-binding protein (BurrH)	325	wStri_operon2	3942	0	1502.3	65.7	7	8	5.8e-116	1.6e-115	376.2	9.4	19	324	3230	3504	3228	3505	0.98
Ankyrin repeats / DNA-binding protein (BurrH)	325	wStri_operon2	3942	0	1502.3	65.7	8	8	1.8e-59	4.8e-59	190.6	10.7	129	325	3495	3664	3494	3664	0.97
Ankyrin repeats / DNA-binding protein (BurrH)	325	wTri-2_operon1	2834	1.9e-179	586.3	13.5	1	3	4.9e-07	1.3e-06	18.2	0.1	74	228	2066	2100	2044	2110	0.62
Ankyrin repeats / DNA-binding protein (BurrH)	325	wTri-2_operon1	2834	1.9e-179	586.3	13.5	2	3	6.8e-71	1.9e-70	228.1	1.4	1	157	2119	2286	2119	2287	0.99
Ankyrin repeats / DNA-binding protein (BurrH)	325	wTri-2_operon1	2834	1.9e-179	586.3	13.5	3	3	2.4e-109	6.5e-109	354.5	2.3	22	324	2276	2549	2276	2550	0.98
Ankyrin repeats / DNA-binding protein (BurrH)	325	Diachasma_alloeum_operon1	2834	2.9e-220	720.4	24	1	4	4.2e-08	1.3e-07	21.5	0.1	129	166	2057	2095	2043	2095	0.78
Ankyrin repeats / DNA-binding protein (BurrH)	325	Diachasma_alloeum_operon1	2834	2.9e-220	720.4	24	2	4	3.7e-80	1.2e-79	258.3	2.4	44	255	2065	2275	2054	2277	0.95
Ankyrin repeats / DNA-binding protein (BurrH)	325	Diachasma_alloeum_operon1	2834	2.9e-220	720.4	24	3	4	2.3e-46	7.3e-46	147.3	0.1	46	168	2272	2394	2271	2395	0.98
Ankyrin repeats / DNA-binding protein (BurrH)	325	Diachasma_alloeum_operon1	2834	2.9e-220	720.4	24	4	4	3.4e-102	1.1e-101	330.7	4.7	70	324	2388	2614	2388	2615	0.99
DUF3491	248	Rickettsia_felis_LSU_Lb_plasmid_pLbaR_operon1	3242	2e-109	355.4	35.1	1	2	1e-68	1.6e-68	221.4	6	1	232	1774	2013	1774	2025	0.95
DUF3491	248	Rickettsia_felis_LSU_Lb_plasmid_pLbaR_operon1	3242	2e-109	355.4	35.1	2	2	1.8e-46	2.8e-46	148.6	9.6	1	243	2051	2243	2051	2249	0.96
DUF3491	248	wStri_operon1	1910	3e-86	279.5	17.9	1	2	6.3e-74	1.7e-73	237.7	14.6	1	245	1585	1838	1585	1841	0.98
DUF3491	248	wStri_operon1	1910	3e-86	279.5	17.9	2	2	3.4e-14	9.4e-14	42.1	0.1	3	48	1862	1907	1860	1909	0.96
DUF3491	248	wDacB_operon2	3708	5.8e-124	403	23.8	1	2	4e-72	7.5e-72	232.3	10.6	2	234	1604	1844	1603	1857	0.95
DUF3491	248	wDacB_operon2	3708	5.8e-124	403	23.8	2	2	1.8e-54	3.3e-54	174.5	5.3	1	246	1884	2079	1884	2081	0.97
DUF3491	248	Rickettsia_gravesii_BWI-1_operon1	2464	7.5e-100	324.1	21.4	1	1	2.4e-100	7.5e-100	324.1	21.4	17	248	1502	1754	1498	1754	0.99
Latrotoxin C-terminal domain	136	wStri_operon2	3942	3e-88	283.1	1.4	1	1	3.6e-88	9.6e-88	281.4	1.4	1	136	3752	3887	3752	3887	0.99
Latrotoxin C-terminal domain	136	wTri-2_operon1	2834	1.5e-83	267.8	0.3	1	1	1.7e-83	4.7e-83	266.3	0.3	2	136	2643	2777	2642	2777	0.99
OTU-like cysteine protease	166	Rickettsia_felis_LSU_Lb_plasmid_pLbaR_operon1	3242	3.4e-90	290.7	0.4	1	1	2.2e-90	3.4e-90	290.7	0.4	1	166	8	175	8	175	0.99
OTU-like cysteine protease	166	wTri-2_operon1	2834	5.7e-98	316	0.4	1	1	2.1e-98	5.7e-98	316	0.4	1	166	52	216	52	216	0.99
OTU-like cysteine protease	166	Diachasma_alloeum_operon1	2834	2.2e-97	314.1	0.1	1	1	6.9e-98	2.2e-97	314.1	0.1	2	166	67	235	66	235	0.99
PD-(D/E)XK nuclease N terminal domain	102	wSuz_operon3	1174	4.2e-39	123.7	0	1	2	7.5e-31	2.4e-30	95.6	0	1	102	286	382	286	382	0.98
PD-(D/E)XK nuclease N terminal domain	102	wSuz_operon3	1174	4.2e-39	123.7	0	2	2	1.1e-08	3.6e-08	24.4	0	32	102	667	735	661	735	0.9
PD-(D/E)XK nuclease N terminal domain	102	wSpc_operon1	1173	4.2e-39	123.7	0	1	2	7.5e-31	2.4e-30	95.6	0	1	102	286	382	286	382	0.98
PD-(D/E)XK nuclease N terminal domain	102	wSpc_operon1	1173	4.2e-39	123.7	0	2	2	1.1e-08	3.6e-08	24.4	0	32	102	667	735	661	735	0.9
PD-(D/E)XK nuclease N terminal domain	102	wInc_Cu_operon1	1173	4.2e-39	123.7	0	1	2	7.5e-31	2.4e-30	95.6	0	1	102	286	382	286	382	0.98
PD-(D/E)XK nuclease N terminal domain	102	wInc_Cu_operon1	1173	4.2e-39	123.7	0	2	2	1.1e-08	3.6e-08	24.4	0	32	102	667	735	661	735	0.9
PD-(D/E)XK nuclease N terminal domain	102	wRi_operon1	1173	4.2e-39	123.7	0	1	2	7.5e-31	2.4e-30	95.6	0	1	102	285	381	285	381	0.98
PD-(D/E)XK nuclease N terminal domain	102	wRi_operon1	1173	4.2e-39	123.7	0	2	2	1.1e-08	3.6e-08	24.4	0	32	102	666	734	660	734	0.9
PD-(D/E)XK nuclease N terminal domain	102	wRi_operon3	1173	4.2e-39	123.7	0	1	2	7.5e-31	2.4e-30	95.6	0	1	102	285	381	285	381	0.98
PD-(D/E)XK nuclease N terminal domain	102	wRi_operon3	1173	4.2e-39	123.7	0	2	2	1.1e-08	3.6e-08	24.4	0	32	102	666	734	660	734	0.9
PD-(D/E)XK nuclease N terminal domain	102	wMelPop_operon1	1174	4.2e-39	123.7	0	1	2	7.5e-31	2.4e-30	95.6	0	1	102	286	382	286	382	0.98
PD-(D/E)XK nuclease N terminal domain	102	wMelPop_operon1	1174	4.2e-39	123.7	0	2	2	1.1e-08	3.6e-08	24.4	0	32	102	667	735	661	735	0.9
PD-(D/E)XK nuclease N terminal domain	102	wRec_operon1	1174	4.1e-39	123.7	0	1	2	7.5e-31	2.4e-30	95.6	0	1	102	286	382	286	382	0.98
PD-(D/E)XK nuclease N terminal domain	102	wRec_operon1	1174	4.1e-39	123.7	0	2	2	1.1e-08	3.6e-08	24.4	0	32	102	667	735	661	735	0.9
PD-(D/E)XK nuclease N terminal domain	102	wMel_operon1	1174	7.3e-39	122.9	0	1	2	1.3e-30	4.2e-30	94.8	0	1	102	286	382	286	382	0.98
PD-(D/E)XK nuclease N terminal domain	102	wMel_operon1	1174	7.3e-39	122.9	0	2	2	1.1e-08	3.6e-08	24.4	0	32	102	667	735	661	735	0.9
PD-(D/E)XK nuclease N terminal domain	102	Drosophila_yakuba_1_operon1	1170	4.2e-39	123.7	0	1	2	7.5e-31	2.4e-30	95.6	0	1	102	282	378	282	378	0.98
PD-(D/E)XK nuclease N terminal domain	102	Drosophila_yakuba_1_operon1	1170	4.2e-39	123.7	0	2	2	1.1e-08	3.5e-08	24.4	0	32	102	663	731	657	731	0.9
PD-(D/E)XK nuclease N terminal domain	102	Diachasma_alloeum_operon2	1173	4.1e-39	123.7	0	1	2	7.5e-31	2.4e-30	95.6	0	1	102	286	382	286	382	0.98
PD-(D/E)XK nuclease N terminal domain	102	Diachasma_alloeum_operon2	1173	4.1e-39	123.7	0	2	2	1.1e-08	3.5e-08	24.4	0	32	102	666	734	659	734	0.9
PD-(D/E)XK nuclease N terminal domain	102	wHa_operon1	1170	4e-39	123.8	0	1	2	7.5e-31	2.4e-30	95.6	0	1	102	283	379	283	379	0.98
PD-(D/E)XK nuclease N terminal domain	102	wHa_operon1	1170	4e-39	123.8	0	2	2	1.1e-08	3.5e-08	24.4	0	32	102	663	731	657	731	0.9
PD-(D/E)XK nuclease N terminal domain	102	wSuz_operon2	1174	4.2e-39	123.7	0	1	2	7.5e-31	2.4e-30	95.6	0	1	102	286	382	286	382	0.98
PD-(D/E)XK nuclease N terminal domain	102	wSuz_operon2	1174	4.2e-39	123.7	0	2	2	1.1e-08	3.6e-08	24.4	0	32	102	667	735	661	735	0.9
PD-(D/E)XK nuclease N terminal domain	102	wStv_operon2	1198	2.8e-38	121	0	1	2	4.9e-30	1.6e-29	93	0	1	102	279	375	279	375	0.98
PD-(D/E)XK nuclease N terminal domain	102	wStv_operon2	1198	2.8e-38	121	0	2	2	1.2e-08	3.6e-08	24.3	0	32	102	691	759	685	759	0.9
PD-(D/E)XK nuclease N terminal domain	102	wTri-2_operon2	1174	4.2e-39	123.7	0	1	2	7.5e-31	2.4e-30	95.6	0	1	102	286	382	286	382	0.98
PD-(D/E)XK nuclease N terminal domain	102	wTri-2_operon2	1174	4.2e-39	123.7	0	2	2	1.1e-08	3.6e-08	24.4	0	32	102	667	735	661	735	0.9
PD-(D/E)XK nuclease N terminal domain	102	wBor_operon1	1173	4.2e-39	123.7	0	1	2	7.5e-31	2.4e-30	95.6	0	1	102	286	382	286	382	0.98
PD-(D/E)XK nuclease N terminal domain	102	wBor_operon1	1173	4.2e-39	123.7	0	2	2	1.1e-08	3.6e-08	24.4	0	32	102	666	734	660	734	0.9
PD-(D/E)XK nuclease N terminal domain	102	wAra_operon1	1174	3.7e-39	123.9	0	1	2	6.6e-31	2.1e-30	95.8	0	1	102	286	382	286	382	0.98
PD-(D/E)XK nuclease N terminal domain	102	wAra_operon1	1174	3.7e-39	123.9	0	2	2	1.1e-08	3.6e-08	24.4	0	32	102	667	735	661	735	0.9
PD-(D/E)XK nuclease N terminal domain	102	wBic_operon2	1371	1.6e-36	115.4	0	1	2	1.3e-25	5e-25	78.5	0	1	102	289	385	289	385	0.95
PD-(D/E)XK nuclease N terminal domain	102	wBic_operon2	1371	1.6e-36	115.4	0	2	2	1.7e-11	6.4e-11	33.2	0	31	102	672	744	660	744	0.93
PD-(D/E)XK nuclease N terminal domain	102	wBai_operon1	1131	1.3e-37	118.9	0	1	2	1.2e-26	4.6e-26	81.8	0	2	102	274	369	273	369	0.97
PD-(D/E)XK nuclease N terminal domain	102	wBai_operon1	1131	1.3e-37	118.9	0	2	2	1.4e-11	5.2e-11	33.5	0	31	102	653	725	642	725	0.94
PD-(D/E)XK nuclease N terminal domain	102	wPipJHB_operon1	820	8.5e-41	129.1	0	1	2	1.1e-28	4.2e-28	88.4	0	1	102	280	375	280	375	0.98
PD-(D/E)XK nuclease N terminal domain	102	wPipJHB_operon1	820	8.5e-41	129.1	0	2	2	1.1e-12	4.3e-12	37	0	31	102	660	732	655	732	0.92
PD-(D/E)XK nuclease N terminal domain	102	wPipPel_operon1	1175	3.1e-40	127.3	0	1	2	2.2e-28	6.8e-28	87.7	0	1	102	280	375	280	375	0.98
PD-(D/E)XK nuclease N terminal domain	102	wPipPel_operon1	1175	3.1e-40	127.3	0	2	2	2.8e-12	8.7e-12	36	0	31	102	659	731	654	731	0.92
PD-(D/E)XK nuclease N terminal domain	102	wDacB_operon4	1175	5.6e-39	123.3	0	1	2	3.9e-27	1.2e-26	83.7	0	2	102	281	376	280	376	0.98
PD-(D/E)XK nuclease N terminal domain	102	wDacB_operon4	1175	5.6e-39	123.3	0	2	2	2.8e-12	8.7e-12	36	0	31	102	660	732	655	732	0.92
PD-(D/E)XK nuclease N terminal domain	102	wBol1_operon1	1175	2.2e-40	127.8	0	1	2	1.6e-28	5e-28	88.1	0	2	102	281	376	280	376	0.98
PD-(D/E)XK nuclease N terminal domain	102	wBol1_operon1	1175	2.2e-40	127.8	0	2	2	2.8e-12	8.7e-12	36	0	31	102	660	732	655	732	0.92
PD-(D/E)XK nuclease N terminal domain	102	Pararge_aegeria_operon1	1175	2.2e-40	127.8	0	1	2	1.6e-28	5e-28	88.1	0	2	102	281	376	280	376	0.98
PD-(D/E)XK nuclease N terminal domain	102	Pararge_aegeria_operon1	1175	2.2e-40	127.8	0	2	2	2.8e-12	8.7e-12	36	0	31	102	660	732	655	732	0.92
PD-(D/E)XK nuclease N terminal domain	102	wOrie_operon3	1141	1.4e-42	134.9	0	1	2	6.4e-29	2e-28	89.4	0	2	102	280	375	279	375	0.98
PD-(D/E)XK nuclease N terminal domain	102	wOrie_operon3	1141	1.4e-42	134.9	0	2	2	4.6e-14	1.5e-13	41.7	0	31	102	662	734	656	734	0.95
PD-(D/E)XK nuclease N terminal domain	102	wNeo_operon2	1141	1.4e-42	134.9	0	1	2	6.4e-29	2e-28	89.4	0	2	102	280	375	279	375	0.98
PD-(D/E)XK nuclease N terminal domain	102	wNeo_operon2	1141	1.4e-42	134.9	0	2	2	4.6e-14	1.5e-13	41.7	0	31	102	662	734	656	734	0.95
PD-(D/E)XK nuclease N terminal domain	102	Anopheles_gambiae_operon2	1524	2.5e-39	124.4	0.1	1	2	1.4e-27	3.7e-27	85.3	0	1	102	282	378	282	378	0.98
PD-(D/E)XK nuclease N terminal domain	102	Anopheles_gambiae_operon2	1524	2.5e-39	124.4	0.1	2	2	5e-12	1.4e-11	35.3	0	34	102	669	738	660	738	0.93
PD-(D/E)XK nuclease N terminal domain	102	wAra_operon2	1133	7.4e-40	126.1	0	1	2	8e-29	2.5e-28	89.1	0	1	102	271	366	271	366	0.97
PD-(D/E)XK nuclease N terminal domain	102	wAra_operon2	1133	7.4e-40	126.1	0	2	2	2.2e-11	6.9e-11	33.1	0	31	102	650	719	645	719	0.91
PD-(D/E)XK nuclease N terminal domain	102	Biorhiza_pallida_1_operon2	1144	4.4e-44	139.7	0.1	1	2	1e-28	3.2e-28	88.7	0	1	102	279	374	279	374	0.97
PD-(D/E)XK nuclease N terminal domain	102	Biorhiza_pallida_1_operon2	1144	4.4e-44	139.7	0.1	2	2	8.9e-16	2.8e-15	47.2	0	31	102	658	730	653	730	0.95
PD-(D/E)XK nuclease N terminal domain	102	wNik_operon2	1165	1.6e-38	121.9	0	1	2	1.1e-25	3.3e-25	79.1	0	2	102	294	389	293	389	0.97
PD-(D/E)XK nuclease N terminal domain	102	wNik_operon2	1165	1.6e-38	121.9	0	2	2	3.1e-13	9.8e-13	39	0	32	102	677	748	671	748	0.95
PD-(D/E)XK nuclease N terminal domain	102	proWOwSol_operon1	1148	5.9e-41	129.6	0	1	2	6.5e-30	2.1e-29	92.6	0	1	102	282	378	282	378	0.98
PD-(D/E)XK nuclease N terminal domain	102	proWOwSol_operon1	1148	5.9e-41	129.6	0	2	2	2.2e-11	7e-11	33.1	0	31	102	665	734	660	734	0.91
PD-(D/E)XK nuclease N terminal domain	102	wHa_operon2	1148	5.7e-41	129.7	0	1	2	6.5e-30	2.1e-29	92.6	0	1	102	282	378	282	378	0.98
PD-(D/E)XK nuclease N terminal domain	102	wHa_operon2	1148	5.7e-41	129.7	0	2	2	2.2e-11	7e-11	33.1	0	31	102	665	734	660	734	0.91
PD-(D/E)XK nuclease N terminal domain	102	wBai_operon2	1477	3.7e-40	127.1	0	1	2	6.5e-29	2.1e-28	89.4	0	1	102	294	389	294	389	0.97
PD-(D/E)XK nuclease N terminal domain	102	wBai_operon2	1477	3.7e-40	127.1	0	2	2	1.5e-11	4.8e-11	33.6	0	31	102	677	749	672	749	0.93
PD-(D/E)XK nuclease N terminal domain	102	Isocolus_centaureae_1_operon1	420	6.3e-26	81.4	0	1	1	5.6e-26	5.3e-25	78.4	0	1	101	242	335	242	335	0.97
PD-(D/E)XK nuclease N terminal domain	102	Pediaspis_aceris_2_operon1	1149	3.6e-44	140	0.1	1	2	1e-28	3.3e-28	88.7	0	1	102	282	377	282	377	0.97
PD-(D/E)XK nuclease N terminal domain	102	Pediaspis_aceris_2_operon1	1149	3.6e-44	140	0.1	2	2	8.9e-16	2.8e-15	47.2	0	31	102	664	736	659	736	0.95
PD-(D/E)XK nuclease N terminal domain	102	wStv_operon1	1153	3.9e-39	123.8	0	1	2	6.7e-29	2.1e-28	89.3	0	2	102	283	378	282	378	0.98
PD-(D/E)XK nuclease N terminal domain	102	wStv_operon1	1153	3.9e-39	123.8	0	2	2	1.2e-10	3.7e-10	30.8	0	30	102	669	739	661	739	0.87
PD-(D/E)XK nuclease N terminal domain	102	Diachasma_alloeum_operon3	1163	9.6e-45	141.8	0	1	2	7.4e-30	2.3e-29	92.4	0	1	102	279	375	279	375	0.98
PD-(D/E)XK nuclease N terminal domain	102	Diachasma_alloeum_operon3	1163	9.6e-45	141.8	0	2	2	2.2e-15	7.1e-15	45.9	0	31	102	657	729	652	729	0.95
PD-(D/E)XK nuclease N terminal domain	102	wVitA_operon2	1523	1.5e-38	121.9	0	1	2	5.3e-27	1.4e-26	83.4	0	2	102	277	372	276	372	0.98
PD-(D/E)XK nuclease N terminal domain	102	wVitA_operon2	1523	1.5e-38	121.9	0	2	2	8.1e-12	2.2e-11	34.7	0	31	102	656	728	651	728	0.92
PD-(D/E)XK nuclease N terminal domain	102	Diplolepis_spinosa_1_operon2	1166	1.5e-32	102.7	2.9	1	2	1.1e-23	4.1e-23	72.4	0	3	102	285	376	283	376	0.97
PD-(D/E)XK nuclease N terminal domain	102	Diplolepis_spinosa_1_operon2	1166	1.5e-32	102.7	2.9	2	2	3.9e-09	1.5e-08	25.6	0	29	102	658	732	615	732	0.81
PD-(D/E)XK nuclease N terminal domain	102	Ceratina_calcarata_1_operon1	755	8.7e-59	186.9	0	1	2	1.4e-31	9e-31	96.9	0	1	102	233	334	233	334	0.98
PD-(D/E)XK nuclease N terminal domain	102	Ceratina_calcarata_1_operon1	755	8.7e-59	186.9	0	2	2	4.1e-28	2.6e-27	85.8	0	1	102	617	716	617	716	0.98
PD-(D/E)XK nuclease N terminal domain	102	wSuz_operon1	755	1.8e-57	182.6	0	1	2	3e-30	1.9e-29	92.7	0	1	102	233	334	233	334	0.98
PD-(D/E)XK nuclease N terminal domain	102	wSuz_operon1	755	1.8e-57	182.6	0	2	2	4.1e-28	2.6e-27	85.8	0	1	102	617	716	617	716	0.98
PD-(D/E)XK nuclease N terminal domain	102	wSpc_operon2	755	1.8e-57	182.6	0	1	2	3e-30	1.9e-29	92.7	0	1	102	233	334	233	334	0.98
PD-(D/E)XK nuclease N terminal domain	102	wSpc_operon2	755	1.8e-57	182.6	0	2	2	4.1e-28	2.6e-27	85.8	0	1	102	617	716	617	716	0.98
PD-(D/E)XK nuclease N terminal domain	102	wRi_operon2	755	7.7e-57	180.6	0	1	2	3e-30	1.9e-29	92.7	0	1	102	233	334	233	334	0.98
PD-(D/E)XK nuclease N terminal domain	102	wRi_operon2	755	7.7e-57	180.6	0	2	2	1.7e-27	1.1e-26	83.8	0	1	102	617	716	617	716	0.98
PD-(D/E)XK nuclease N terminal domain	102	wAna_operon1	754	7.7e-57	180.6	0	1	2	3e-30	1.9e-29	92.7	0	1	102	232	333	232	333	0.98
PD-(D/E)XK nuclease N terminal domain	102	wAna_operon1	754	7.7e-57	180.6	0	2	2	1.7e-27	1.1e-26	83.8	0	1	102	616	715	616	715	0.98
PD-(D/E)XK nuclease N terminal domain	102	Gerris_buenoi_1_operon1	745	8.1e-54	170.9	0	1	2	2.4e-29	1.5e-28	89.8	0	1	102	233	334	233	334	0.98
PD-(D/E)XK nuclease N terminal domain	102	Gerris_buenoi_1_operon1	745	8.1e-54	170.9	0	2	2	2.1e-25	1.3e-24	77.2	0	1	102	607	706	607	706	0.96
PD-(D/E)XK nuclease N terminal domain	102	Acromyrmex_echinatior_operon2	739	1.8e-62	198.7	0	1	2	2.6e-35	1.7e-34	108.9	0	1	102	240	341	240	341	0.96
PD-(D/E)XK nuclease N terminal domain	102	Acromyrmex_echinatior_operon2	739	1.8e-62	198.7	0	2	2	1.6e-28	1e-27	87.1	0	1	98	607	701	607	705	0.95
PD-(D/E)XK nuclease N terminal domain	102	wBic_operon1	716	8e-64	203.1	0	1	2	6e-37	3.8e-36	114.2	0	1	102	235	333	235	333	0.98
PD-(D/E)XK nuclease N terminal domain	102	wBic_operon1	716	8e-64	203.1	0	2	2	2.3e-28	1.5e-27	86.6	0	1	102	584	682	584	682	0.97
PD-(D/E)XK nuclease N terminal domain	102	Diploeciton_nevermanni_operon3	697	2.7e-65	207.8	0	1	2	6.1e-37	3.8e-36	114.2	0	1	102	229	327	229	327	0.99
PD-(D/E)XK nuclease N terminal domain	102	Diploeciton_nevermanni_operon3	697	2.7e-65	207.8	0	2	2	1.2e-29	7.5e-29	90.8	0	1	102	571	669	571	669	0.98
PD-(D/E)XK nuclease N terminal domain	102	wNleu_operon3	698	1.8e-65	208.3	0.1	1	2	1.1e-37	6.7e-37	116.6	0	1	102	230	328	230	328	0.99
PD-(D/E)XK nuclease N terminal domain	102	wNleu_operon3	698	1.8e-65	208.3	0.1	2	2	4.5e-29	2.8e-28	88.9	0	1	102	572	670	572	670	0.97
PD-(D/E)XK nuclease N terminal domain	102	wNfla_operon5	698	1.8e-65	208.3	0.1	1	2	1.1e-37	6.7e-37	116.6	0	1	102	230	328	230	328	0.99
PD-(D/E)XK nuclease N terminal domain	102	wNfla_operon5	698	1.8e-65	208.3	0.1	2	2	4.5e-29	2.8e-28	88.9	0	1	102	572	670	572	670	0.97
PD-(D/E)XK nuclease N terminal domain	102	wNleu_operon2	699	2e-61	195.4	0	1	2	7.7e-34	4.9e-33	104.2	0	1	102	220	315	220	315	0.98
PD-(D/E)XK nuclease N terminal domain	102	wNleu_operon2	699	2e-61	195.4	0	2	2	4.8e-29	3.1e-28	88.8	0	1	102	578	676	578	676	0.95
PD-(D/E)XK nuclease N terminal domain	102	wNfla_operon2	699	2e-61	195.4	0	1	2	7.7e-34	4.9e-33	104.2	0	1	102	220	315	220	315	0.98
PD-(D/E)XK nuclease N terminal domain	102	wNfla_operon2	699	2e-61	195.4	0	2	2	4.8e-29	3.1e-28	88.8	0	1	102	578	676	578	676	0.95
PD-(D/E)XK nuclease N terminal domain	102	wNpa_operon2	699	2e-61	195.4	0	1	2	7.7e-34	4.9e-33	104.2	0	1	102	220	315	220	315	0.98
PD-(D/E)XK nuclease N terminal domain	102	wNpa_operon2	699	2e-61	195.4	0	2	2	4.8e-29	3.1e-28	88.8	0	1	102	578	676	578	676	0.95
PD-(D/E)XK nuclease N terminal domain	102	wNfe_operon1	699	2e-61	195.4	0	1	2	7.7e-34	4.9e-33	104.2	0	1	102	220	315	220	315	0.98
PD-(D/E)XK nuclease N terminal domain	102	wNfe_operon1	699	2e-61	195.4	0	2	2	4.8e-29	3.1e-28	88.8	0	1	102	578	676	578	676	0.95
PD-(D/E)XK nuclease N terminal domain	102	wOrie_operon1	684	1.5e-55	176.5	0	1	2	9.7e-29	6.2e-28	87.8	0	1	91	220	304	220	308	0.97
PD-(D/E)XK nuclease N terminal domain	102	wOrie_operon1	684	1.5e-55	176.5	0	2	2	3.2e-28	2e-27	86.2	0	1	102	563	661	563	661	0.96
PD-(D/E)XK nuclease N terminal domain	102	wNeo_operon1	684	1.5e-55	176.5	0	1	2	9.7e-29	6.2e-28	87.8	0	1	91	220	304	220	308	0.97
PD-(D/E)XK nuclease N terminal domain	102	wNeo_operon1	684	1.5e-55	176.5	0	2	2	3.2e-28	2e-27	86.2	0	1	102	563	661	563	661	0.96
PD-(D/E)XK nuclease N terminal domain	102	Gerris_buenoi_1_operon2	697	8e-63	199.9	0	1	2	9e-35	5.7e-34	107.2	0	1	102	219	314	219	314	0.98
PD-(D/E)XK nuclease N terminal domain	102	Gerris_buenoi_1_operon2	697	8e-63	199.9	0	2	2	1.8e-29	1.1e-28	90.2	0	1	102	576	674	576	674	0.95
PD-(D/E)XK nuclease N terminal domain	102	Diplolepis_spinosa_1_operon1	697	1.9e-63	201.9	0	1	2	9e-35	5.7e-34	107.2	0	1	102	219	314	219	314	0.98
PD-(D/E)XK nuclease N terminal domain	102	Diplolepis_spinosa_1_operon1	697	1.9e-63	201.9	0	2	2	4.2e-30	2.6e-29	92.2	0	1	102	576	674	576	674	0.95
PD-(D/E)XK nuclease N terminal domain	102	wDi_isolated	697	7.8e-60	190.3	0	1	2	4.9e-31	3.1e-30	95.2	0	1	102	219	313	219	313	0.97
PD-(D/E)XK nuclease N terminal domain	102	wDi_isolated	697	7.8e-60	190.3	0	2	2	4.2e-30	2.6e-29	92.2	0	1	102	576	674	576	674	0.95
PD-(D/E)XK nuclease N terminal domain	102	wVitA_operon1	697	1.8e-63	201.9	0	1	2	8.6e-35	5.4e-34	107.3	0	1	102	219	314	219	314	0.98
PD-(D/E)XK nuclease N terminal domain	102	wVitA_operon1	697	1.8e-63	201.9	0	2	2	4.2e-30	2.6e-29	92.2	0	1	102	576	674	576	674	0.95
PD-(D/E)XK nuclease N terminal domain	102	wNo_operon1	697	1.2e-63	202.5	0	1	2	1.9e-34	1.2e-33	106.1	0	1	102	219	314	219	314	0.98
PD-(D/E)XK nuclease N terminal domain	102	wNo_operon1	697	1.2e-63	202.5	0	2	2	1.2e-30	7.5e-30	94	0	1	102	576	674	576	674	0.95
PD-(D/E)XK nuclease N terminal domain	102	wAlbB_operon2	697	1.8e-63	201.9	0	1	2	8.6e-35	5.4e-34	107.3	0	1	102	219	314	219	314	0.98
PD-(D/E)XK nuclease N terminal domain	102	wAlbB_operon2	697	1.8e-63	201.9	0	2	2	4.2e-30	2.6e-29	92.2	0	1	102	576	674	576	674	0.95
PD-(D/E)XK nuclease N terminal domain	102	Biorhiza_pallida_1_operon1	697	1.8e-63	201.9	0	1	2	8.6e-35	5.4e-34	107.3	0	1	102	219	314	219	314	0.98
PD-(D/E)XK nuclease N terminal domain	102	Biorhiza_pallida_1_operon1	697	1.8e-63	201.9	0	2	2	4.2e-30	2.6e-29	92.2	0	1	102	576	674	576	674	0.95
PD-(D/E)XK nuclease N terminal domain	102	Maconellicoccus_hirsutus_operon1	697	7.3e-63	200	0	1	2	8.6e-35	5.4e-34	107.3	0	1	102	219	314	219	314	0.98
PD-(D/E)XK nuclease N terminal domain	102	Maconellicoccus_hirsutus_operon1	697	7.3e-63	200	0	2	2	1.7e-29	1.1e-28	90.3	0	2	102	577	674	576	674	0.94
PD-(D/E)XK nuclease N terminal domain	102	Diploeciton_nevermanni_operon1	697	1.6e-63	202.1	0	1	2	7.8e-35	4.9e-34	107.4	0	1	102	219	314	219	314	0.98
PD-(D/E)XK nuclease N terminal domain	102	Diploeciton_nevermanni_operon1	697	1.6e-63	202.1	0	2	2	4.2e-30	2.6e-29	92.2	0	1	102	576	674	576	674	0.95
PD-(D/E)XK nuclease N terminal domain	102	Pararge_aegeria_operon2	697	1.8e-63	201.9	0	1	2	8.6e-35	5.4e-34	107.3	0	1	102	219	314	219	314	0.98
PD-(D/E)XK nuclease N terminal domain	102	Pararge_aegeria_operon2	697	1.8e-63	201.9	0	2	2	4.2e-30	2.6e-29	92.2	0	1	102	576	674	576	674	0.95
PD-(D/E)XK nuclease N terminal domain	102	Anopheles_gambiae_operon1	695	1.4e-58	186.2	0	1	2	5.8e-33	3.7e-32	101.4	0	1	102	219	314	219	314	0.98
PD-(D/E)XK nuclease N terminal domain	102	Anopheles_gambiae_operon1	695	1.4e-58	186.2	0	2	2	8.1e-27	5.1e-26	81.7	0	1	102	575	672	575	672	0.94
PD-(D/E)XK nuclease N terminal domain	102	wNleu_operon4	671	7.8e-64	203.1	1.8	1	2	3.1e-39	1.9e-38	121.6	0	1	102	223	324	223	324	0.98
PD-(D/E)XK nuclease N terminal domain	102	wNleu_operon4	671	7.8e-64	203.1	1.8	2	2	5.3e-26	3.4e-25	79	0.1	1	89	580	667	580	670	0.96
PD-(D/E)XK nuclease N terminal domain	102	wPipMol_operon1	733	4.5e-69	219.9	2.2	1	2	3.5e-39	2.2e-38	121.4	0	1	102	223	324	223	324	0.98
PD-(D/E)XK nuclease N terminal domain	102	wPipMol_operon1	733	4.5e-69	219.9	2.2	2	2	1.4e-31	8.9e-31	97	0.1	1	102	580	680	580	680	0.98
PD-(D/E)XK nuclease N terminal domain	102	wPipJHB_operon3	733	4.5e-69	219.9	2.2	1	2	3.5e-39	2.2e-38	121.4	0	1	102	223	324	223	324	0.98
PD-(D/E)XK nuclease N terminal domain	102	wPipJHB_operon3	733	4.5e-69	219.9	2.2	2	2	1.4e-31	8.9e-31	97	0.1	1	102	580	680	580	680	0.98
PD-(D/E)XK nuclease N terminal domain	102	wPipPel_operon2	733	4.5e-69	219.9	2.2	1	2	3.5e-39	2.2e-38	121.4	0	1	102	223	324	223	324	0.98
PD-(D/E)XK nuclease N terminal domain	102	wPipPel_operon2	733	4.5e-69	219.9	2.2	2	2	1.4e-31	8.9e-31	97	0.1	1	102	580	680	580	680	0.98
PD-(D/E)XK nuclease N terminal domain	102	Operophtera_brumata_operon1	733	6.8e-69	219.4	2.3	1	2	3.5e-39	2.2e-38	121.4	0	1	102	223	324	223	324	0.98
PD-(D/E)XK nuclease N terminal domain	102	Operophtera_brumata_operon1	733	6.8e-69	219.4	2.3	2	2	2e-31	1.3e-30	96.4	0.1	1	102	580	680	580	680	0.98
PD-(D/E)XK nuclease N terminal domain	102	Polygonia_c-album_operon1	733	6.8e-69	219.4	2.3	1	2	3.5e-39	2.2e-38	121.4	0	1	102	223	324	223	324	0.98
PD-(D/E)XK nuclease N terminal domain	102	Polygonia_c-album_operon1	733	6.8e-69	219.4	2.3	2	2	2e-31	1.3e-30	96.4	0.1	1	102	580	680	580	680	0.98
PD-(D/E)XK nuclease N terminal domain	102	wAus_operon1	733	6.8e-69	219.4	2.3	1	2	3.5e-39	2.2e-38	121.4	0	1	102	223	324	223	324	0.98
PD-(D/E)XK nuclease N terminal domain	102	wAus_operon1	733	6.8e-69	219.4	2.3	2	2	2e-31	1.3e-30	96.4	0.1	1	102	580	680	580	680	0.98
PD-(D/E)XK nuclease N terminal domain	102	Drosophila_yakuba_1_operon2	733	4.5e-69	219.9	2.2	1	2	3.5e-39	2.2e-38	121.4	0	1	102	223	324	223	324	0.98
PD-(D/E)XK nuclease N terminal domain	102	Drosophila_yakuba_1_operon2	733	4.5e-69	219.9	2.2	2	2	1.4e-31	8.9e-31	97	0.1	1	102	580	680	580	680	0.98
PD-(D/E)XK nuclease N terminal domain	102	Diploeciton_nevermanni_operon4	733	5.2e-69	219.7	2.2	1	2	3.2e-39	2e-38	121.5	0	1	102	223	324	223	324	0.98
PD-(D/E)XK nuclease N terminal domain	102	Diploeciton_nevermanni_operon4	733	5.2e-69	219.7	2.2	2	2	1.7e-31	1.1e-30	96.7	0.1	1	102	580	680	580	680	0.98
PD-(D/E)XK nuclease N terminal domain	102	wAlbB_operon1	733	4.6e-69	219.9	2.2	1	2	3.5e-39	2.2e-38	121.4	0	1	102	223	324	223	324	0.98
PD-(D/E)XK nuclease N terminal domain	102	wAlbB_operon1	733	4.6e-69	219.9	2.2	2	2	1.4e-31	8.9e-31	97	0.1	1	102	580	680	580	680	0.98
PD-(D/E)XK nuclease N terminal domain	102	wBol1_operon2	733	4.4e-69	220	2.2	1	2	3.5e-39	2.2e-38	121.4	0	1	102	223	324	223	324	0.98
PD-(D/E)XK nuclease N terminal domain	102	wBol1_operon2	733	4.4e-69	220	2.2	2	2	1.4e-31	8.9e-31	97	0.1	1	102	580	680	580	680	0.98
PD-(D/E)XK nuclease N terminal domain	102	wNfe_operon3	671	7.8e-64	203.1	1.8	1	2	3.1e-39	1.9e-38	121.6	0	1	102	223	324	223	324	0.98
PD-(D/E)XK nuclease N terminal domain	102	wNfe_operon3	671	7.8e-64	203.1	1.8	2	2	5.3e-26	3.4e-25	79	0.1	1	89	580	667	580	670	0.96
PD-(D/E)XK nuclease N terminal domain	102	wOrie_operon2	749	2.8e-66	211	0.6	1	2	9.2e-38	5.8e-37	116.8	0	1	102	224	325	224	325	0.96
PD-(D/E)XK nuclease N terminal domain	102	wOrie_operon2	749	2.8e-66	211	0.6	2	2	5e-30	3.2e-29	92	0.1	1	102	596	696	596	696	0.98
PD-(D/E)XK nuclease N terminal domain	102	wNeo_isolated2	749	3.7e-66	210.6	0.6	1	2	1.3e-37	7.9e-37	116.4	0	1	102	224	325	224	325	0.96
PD-(D/E)XK nuclease N terminal domain	102	wNeo_isolated2	749	3.7e-66	210.6	0.6	2	2	5e-30	3.2e-29	92	0.1	1	102	596	696	596	696	0.98
PD-(D/E)XK nuclease N terminal domain	102	wOrie_isolated	736	5.1e-66	210.1	4.4	1	2	2.4e-39	1.5e-38	121.9	0	1	102	224	325	224	325	0.96
PD-(D/E)XK nuclease N terminal domain	102	wOrie_isolated	736	5.1e-66	210.1	4.4	2	2	5.9e-29	3.7e-28	88.5	0.2	1	102	577	675	577	675	0.98
PD-(D/E)XK nuclease N terminal domain	102	wNeo_isolated	736	5.1e-66	210.1	4.4	1	2	2.4e-39	1.5e-38	121.9	0	1	102	224	325	224	325	0.96
PD-(D/E)XK nuclease N terminal domain	102	wNeo_isolated	736	5.1e-66	210.1	4.4	2	2	5.9e-29	3.7e-28	88.5	0.2	1	102	577	675	577	675	0.98
PD-(D/E)XK nuclease N terminal domain	102	wBor_operon2	1002	3.6e-24	75.7	0.7	1	2	3e-20	1.9e-19	60.6	0	1	101	185	278	185	278	0.91
PD-(D/E)XK nuclease N terminal domain	102	wBor_operon2	1002	3.6e-24	75.7	0.7	2	2	4.6e-05	0.00029	11.8	0.2	1	83	514	583	514	593	0.77
PD-(D/E)XK nuclease N terminal domain	102	Acromyrmex_echinatior_operon1	791	1.3e-57	183.2	0.1	1	2	1.7e-31	1.1e-30	96.7	0	1	102	221	318	221	318	0.96
PD-(D/E)XK nuclease N terminal domain	102	Acromyrmex_echinatior_operon1	791	1.3e-57	183.2	0.1	2	2	2.2e-27	1.4e-26	83.5	0.2	2	102	624	734	623	734	0.9
PD-(D/E)XK nuclease N terminal domain	102	Rickettsia_felis_LSU_Lb_plasmid_pLbaR_operon1	3242	8.5e-43	135.6	0	1	2	5.8e-27	9.2e-27	84.1	0	1	102	465	569	465	569	0.95
PD-(D/E)XK nuclease N terminal domain	102	Rickettsia_felis_LSU_Lb_plasmid_pLbaR_operon1	3242	8.5e-43	135.6	0	2	2	7.3e-16	1.2e-15	48.4	0	16	95	862	944	839	949	0.86
PD-(D/E)XK nuclease N terminal domain	102	Diploeciton_nevermanni_operon5	972	1e-54	173.8	0.1	1	2	2.1e-34	1e-33	106.4	0	1	102	343	444	343	444	0.94
PD-(D/E)XK nuclease N terminal domain	102	Diploeciton_nevermanni_operon5	972	1e-54	173.8	0.1	2	2	3.2e-21	1.5e-20	64.1	0.1	16	102	725	816	702	816	0.84
PD-(D/E)XK nuclease N terminal domain	102	wStri_operon1	1910	2e-53	169.7	0.1	1	2	2.7e-33	7.4e-33	103.6	0	1	102	351	452	351	452	0.94
PD-(D/E)XK nuclease N terminal domain	102	wStri_operon1	1910	2e-53	169.7	0.1	2	2	1.2e-20	3.3e-20	63	0	13	102	732	826	712	826	0.87
PD-(D/E)XK nuclease N terminal domain	102	wDacB_operon2	3708	2.5e-54	172.6	0.3	1	2	1.3e-34	2.4e-34	108.4	0	1	102	340	441	340	441	0.94
PD-(D/E)XK nuclease N terminal domain	102	wDacB_operon2	3708	2.5e-54	172.6	0.3	2	2	1.7e-19	3.3e-19	59.8	0.1	13	102	721	815	701	815	0.85
PD-(D/E)XK nuclease N terminal domain	102	wStri_operon2	3942	1.8e-58	185.9	1	1	2	2.1e-39	5.7e-39	123.3	0	1	102	267	383	267	383	0.97
PD-(D/E)XK nuclease N terminal domain	102	wStri_operon2	3942	1.8e-58	185.9	1	2	2	1.6e-19	4.3e-19	59.4	0	16	102	688	778	664	778	0.88
PD-(D/E)XK nuclease N terminal domain	102	wTri-2_operon1	2834	2.9e-59	188.4	0	1	2	2e-36	5.5e-36	113.7	0	1	102	491	592	491	592	0.95
PD-(D/E)XK nuclease N terminal domain	102	wTri-2_operon1	2834	2.9e-59	188.4	0	2	2	1.1e-22	3e-22	69.6	0	16	102	887	977	863	977	0.88
PD-(D/E)XK nuclease N terminal domain	102	Diachasma_alloeum_operon1	2834	9.2e-58	183.6	0	1	2	1e-35	3.2e-35	111.2	0	1	102	502	603	502	603	0.95
PD-(D/E)XK nuclease N terminal domain	102	Diachasma_alloeum_operon1	2834	9.2e-58	183.6	0	2	2	1.2e-22	3.7e-22	69.3	0	16	102	900	990	876	990	0.88
PD-(D/E)XK nuclease N terminal domain	102	Rickettsia_gravesii_BWI-1_operon1	2464	7.1e-43	135.8	1.2	1	2	3.1e-23	9.9e-23	71.1	0	1	102	247	342	247	342	0.93
PD-(D/E)XK nuclease N terminal domain	102	Rickettsia_gravesii_BWI-1_operon1	2464	7.1e-43	135.8	1.2	2	2	3.8e-20	1.2e-19	61.2	0.7	3	102	634	729	632	729	0.94
PD-(D/E)XK nuclease N terminal domain	102	Rickettsia_amblyommatis_Darkwater_operon1	1622	4.2e-28	88.4	0	1	2	1.2e-22	7.3e-22	68.3	0	1	102	269	371	269	371	0.9
PD-(D/E)XK nuclease N terminal domain	102	Rickettsia_amblyommatis_Darkwater_operon1	1622	4.2e-28	88.4	0	2	2	1.2e-06	7.4e-06	16.9	0	6	84	622	691	617	703	0.76
PD-(D/E)XK nuclease C terminal domain	102	wSuz_operon3	1174	8.8e-41	129	0	1	2	1.7e-05	5.5e-05	14	0	6	102	290	382	286	382	0.85
PD-(D/E)XK nuclease C terminal domain	102	wSuz_operon3	1174	8.8e-41	129	0	2	2	5e-36	1.6e-35	112.1	0	1	102	615	735	615	735	0.99
PD-(D/E)XK nuclease C terminal domain	102	wSpc_operon1	1173	8.7e-41	129	0	1	2	1.7e-05	5.5e-05	14	0	6	102	290	382	286	382	0.85
PD-(D/E)XK nuclease C terminal domain	102	wSpc_operon1	1173	8.7e-41	129	0	2	2	5e-36	1.6e-35	112.1	0	1	102	615	735	615	735	0.99
PD-(D/E)XK nuclease C terminal domain	102	wInc_Cu_operon1	1173	8.9e-41	129	0	1	2	1.7e-05	5.5e-05	14	0	6	102	290	382	286	382	0.85
PD-(D/E)XK nuclease C terminal domain	102	wInc_Cu_operon1	1173	8.9e-41	129	0	2	2	5e-36	1.6e-35	112.1	0	1	102	615	735	615	735	0.99
PD-(D/E)XK nuclease C terminal domain	102	wRi_operon1	1173	8.8e-41	129	0	1	2	1.7e-05	5.5e-05	14	0	6	102	289	381	285	381	0.85
PD-(D/E)XK nuclease C terminal domain	102	wRi_operon1	1173	8.8e-41	129	0	2	2	5e-36	1.6e-35	112.1	0	1	102	614	734	614	734	0.99
PD-(D/E)XK nuclease C terminal domain	102	wRi_operon3	1173	8.8e-41	129	0	1	2	1.7e-05	5.5e-05	14	0	6	102	289	381	285	381	0.85
PD-(D/E)XK nuclease C terminal domain	102	wRi_operon3	1173	8.8e-41	129	0	2	2	5e-36	1.6e-35	112.1	0	1	102	614	734	614	734	0.99
PD-(D/E)XK nuclease C terminal domain	102	wMelPop_operon1	1174	8.8e-41	129	0	1	2	1.7e-05	5.5e-05	14	0	6	102	290	382	286	382	0.85
PD-(D/E)XK nuclease C terminal domain	102	wMelPop_operon1	1174	8.8e-41	129	0	2	2	5e-36	1.6e-35	112.1	0	1	102	615	735	615	735	0.99
PD-(D/E)XK nuclease C terminal domain	102	wRec_operon1	1174	8.8e-41	129	0	1	2	1.7e-05	5.5e-05	14	0	6	102	290	382	286	382	0.85
PD-(D/E)XK nuclease C terminal domain	102	wRec_operon1	1174	8.8e-41	129	0	2	2	5e-36	1.6e-35	112.1	0	1	102	615	735	615	735	0.99
PD-(D/E)XK nuclease C terminal domain	102	wMel_operon1	1174	1.7e-40	128	0	1	2	3.4e-05	0.00011	13.1	0	6	102	290	382	286	382	0.85
PD-(D/E)XK nuclease C terminal domain	102	wMel_operon1	1174	1.7e-40	128	0	2	2	5e-36	1.6e-35	112.1	0	1	102	615	735	615	735	0.99
PD-(D/E)XK nuclease C terminal domain	102	Drosophila_yakuba_1_operon1	1170	8.9e-41	129	0	1	2	1.7e-05	5.5e-05	14	0	6	102	286	378	282	378	0.85
PD-(D/E)XK nuclease C terminal domain	102	Drosophila_yakuba_1_operon1	1170	8.9e-41	129	0	2	2	5e-36	1.6e-35	112.1	0	1	102	611	731	611	731	0.99
PD-(D/E)XK nuclease C terminal domain	102	Diachasma_alloeum_operon2	1173	8.2e-41	129.1	0	1	2	1.7e-05	5.5e-05	14	0	6	102	290	382	286	382	0.85
PD-(D/E)XK nuclease C terminal domain	102	Diachasma_alloeum_operon2	1173	8.2e-41	129.1	0	2	2	4.8e-36	1.5e-35	112.2	0	1	102	615	734	615	734	0.99
PD-(D/E)XK nuclease C terminal domain	102	wHa_operon1	1170	8.9e-41	129	0	1	2	1.7e-05	5.5e-05	14	0	6	102	287	379	283	379	0.85
PD-(D/E)XK nuclease C terminal domain	102	wHa_operon1	1170	8.9e-41	129	0	2	2	5e-36	1.6e-35	112.1	0	1	102	611	731	611	731	0.99
PD-(D/E)XK nuclease C terminal domain	102	wSuz_operon2	1174	8.8e-41	129	0	1	2	1.7e-05	5.5e-05	14	0	6	102	290	382	286	382	0.85
PD-(D/E)XK nuclease C terminal domain	102	wSuz_operon2	1174	8.8e-41	129	0	2	2	5e-36	1.6e-35	112.1	0	1	102	615	735	615	735	0.99
PD-(D/E)XK nuclease C terminal domain	102	wStv_operon2	1198	1.9e-40	127.9	0	1	2	3.6e-05	0.00011	13	0	6	102	283	375	279	375	0.81
PD-(D/E)XK nuclease C terminal domain	102	wStv_operon2	1198	1.9e-40	127.9	0	2	2	5.1e-36	1.6e-35	112.1	0	1	102	639	759	639	759	0.99
PD-(D/E)XK nuclease C terminal domain	102	wTri-2_operon2	1174	8.8e-41	129	0	1	2	1.7e-05	5.5e-05	14	0	6	102	290	382	286	382	0.85
PD-(D/E)XK nuclease C terminal domain	102	wTri-2_operon2	1174	8.8e-41	129	0	2	2	5e-36	1.6e-35	112.1	0	1	102	615	735	615	735	0.99
PD-(D/E)XK nuclease C terminal domain	102	wBor_operon1	1173	8.8e-41	129	0	1	2	1.7e-05	5.5e-05	14	0	6	102	290	382	286	382	0.85
PD-(D/E)XK nuclease C terminal domain	102	wBor_operon1	1173	8.8e-41	129	0	2	2	5e-36	1.6e-35	112.1	0	1	102	614	734	614	734	0.99
PD-(D/E)XK nuclease C terminal domain	102	wAra_operon1	1174	2.3e-41	130.8	0	1	2	4.6e-06	1.4e-05	15.9	0	5	102	289	382	286	382	0.89
PD-(D/E)XK nuclease C terminal domain	102	wAra_operon1	1174	2.3e-41	130.8	0	2	2	5e-36	1.6e-35	112.1	0	1	102	615	735	615	735	0.99
PD-(D/E)XK nuclease C terminal domain	102	wBic_operon2	1371	2.1e-38	121.4	0	1	2	8.7e-05	0.00033	11.5	0	5	102	292	385	288	385	0.79
PD-(D/E)XK nuclease C terminal domain	102	wBic_operon2	1371	2.1e-38	121.4	0	2	2	1.6e-34	6.1e-34	107	0	1	102	622	744	622	744	0.99
PD-(D/E)XK nuclease C terminal domain	102	wBai_operon1	1131	3.6e-41	130.2	0	1	2	9.4e-07	3.6e-06	17.8	0	7	102	278	369	272	369	0.86
PD-(D/E)XK nuclease C terminal domain	102	wBai_operon1	1131	3.6e-41	130.2	0	2	2	5.3e-35	2e-34	108.6	0	1	102	603	725	603	725	0.99
PD-(D/E)XK nuclease C terminal domain	102	wPipJHB_operon1	820	5.6e-42	132.8	0	1	2	1.7e-05	6.3e-05	13.8	0	5	102	283	375	280	375	0.88
PD-(D/E)XK nuclease C terminal domain	102	wPipJHB_operon1	820	5.6e-42	132.8	0	2	2	1.7e-37	6.5e-37	116.6	0	1	102	609	732	609	732	0.99
PD-(D/E)XK nuclease C terminal domain	102	wPipPel_operon1	1175	1.3e-41	131.7	0	1	2	3.2e-05	0.0001	13.2	0	5	102	283	375	280	375	0.88
PD-(D/E)XK nuclease C terminal domain	102	wPipPel_operon1	1175	1.3e-41	131.7	0	2	2	3.6e-37	1.1e-36	115.8	0	1	102	608	731	608	731	0.99
PD-(D/E)XK nuclease C terminal domain	102	wDacB_operon4	1175	5.6e-41	129.6	0	1	1	3.6e-37	1.1e-36	115.8	0	1	102	609	732	609	732	0.99
PD-(D/E)XK nuclease C terminal domain	102	wBol1_operon1	1175	4.4e-42	133.2	0	1	2	1.2e-05	3.7e-05	14.6	0	6	102	284	376	281	376	0.92
PD-(D/E)XK nuclease C terminal domain	102	wBol1_operon1	1175	4.4e-42	133.2	0	2	2	3.6e-37	1.1e-36	115.8	0	1	102	609	732	609	732	0.99
PD-(D/E)XK nuclease C terminal domain	102	Pararge_aegeria_operon1	1175	4.4e-42	133.2	0	1	2	1.2e-05	3.7e-05	14.6	0	6	102	284	376	281	376	0.92
PD-(D/E)XK nuclease C terminal domain	102	Pararge_aegeria_operon1	1175	4.4e-42	133.2	0	2	2	3.6e-37	1.1e-36	115.8	0	1	102	609	732	609	732	0.99
PD-(D/E)XK nuclease C terminal domain	102	wOrie_operon3	1141	8e-44	138.7	0	1	2	7.6e-06	2.4e-05	15.2	0	5	102	282	375	279	375	0.91
PD-(D/E)XK nuclease C terminal domain	102	wOrie_operon3	1141	8e-44	138.7	0	2	2	1e-38	3.2e-38	120.8	0	1	102	611	734	611	734	1
PD-(D/E)XK nuclease C terminal domain	102	wNeo_operon2	1141	7.9e-44	138.8	0	1	2	7.6e-06	2.4e-05	15.2	0	5	102	282	375	279	375	0.91
PD-(D/E)XK nuclease C terminal domain	102	wNeo_operon2	1141	7.9e-44	138.8	0	2	2	1e-38	3.2e-38	120.8	0	1	102	611	734	611	734	1
PD-(D/E)XK nuclease C terminal domain	102	Anopheles_gambiae_operon2	1524	5.4e-42	132.9	0	1	2	3.4e-05	9.1e-05	13.3	0	5	102	285	378	282	378	0.91
PD-(D/E)XK nuclease C terminal domain	102	Anopheles_gambiae_operon2	1524	5.4e-42	132.9	0	2	2	2e-37	5.5e-37	116.8	0.1	1	102	615	738	615	738	1
PD-(D/E)XK nuclease C terminal domain	102	wAra_operon2	1133	5.4e-41	129.7	0	1	2	1.9e-05	5.9e-05	13.9	0	5	102	274	366	271	366	0.9
PD-(D/E)XK nuclease C terminal domain	102	wAra_operon2	1133	5.4e-41	129.7	0	2	2	3.2e-36	1e-35	112.7	0	1	102	599	719	599	719	0.99
PD-(D/E)XK nuclease C terminal domain	102	Biorhiza_pallida_1_operon2	1144	5.7e-44	139.2	0	1	2	1.9e-05	6.1e-05	13.9	0	5	102	282	374	279	374	0.9
PD-(D/E)XK nuclease C terminal domain	102	Biorhiza_pallida_1_operon2	1144	5.7e-44	139.2	0	2	2	3.3e-39	1e-38	122.3	0.1	1	102	607	730	607	730	1
PD-(D/E)XK nuclease C terminal domain	102	wNik_operon2	1165	7.3e-40	126	0	1	1	2.3e-36	7.2e-36	113.2	0	1	102	625	748	625	748	0.99
PD-(D/E)XK nuclease C terminal domain	102	proWOwSol_operon1	1148	6.2e-41	129.5	0	1	2	2.1e-05	6.7e-05	13.7	0	5	102	285	378	282	378	0.84
PD-(D/E)XK nuclease C terminal domain	102	proWOwSol_operon1	1148	6.2e-41	129.5	0	2	2	3.2e-36	1e-35	112.7	0	1	102	614	734	614	734	0.99
PD-(D/E)XK nuclease C terminal domain	102	wHa_operon2	1148	5.7e-41	129.6	0	1	2	2.1e-05	6.7e-05	13.7	0	5	102	285	378	282	378	0.84
PD-(D/E)XK nuclease C terminal domain	102	wHa_operon2	1148	5.7e-41	129.6	0	2	2	3.2e-36	1e-35	112.7	0	1	102	614	734	614	734	0.99
PD-(D/E)XK nuclease C terminal domain	102	wBai_operon2	1477	6.8e-39	122.9	0.2	1	2	1.3e-05	4.1e-05	14.4	0	5	102	297	389	294	389	0.87
PD-(D/E)XK nuclease C terminal domain	102	wBai_operon2	1477	6.8e-39	122.9	0.2	2	2	9.8e-34	3.1e-33	104.7	0	1	102	626	749	626	749	0.99
PD-(D/E)XK nuclease C terminal domain	102	Pediaspis_aceris_2_operon1	1149	8.5e-44	138.7	0	1	2	1.9e-05	6.1e-05	13.9	0	5	102	285	377	282	377	0.9
PD-(D/E)XK nuclease C terminal domain	102	Pediaspis_aceris_2_operon1	1149	8.5e-44	138.7	0	2	2	4.3e-39	1.4e-38	121.9	0.1	1	102	613	736	613	736	1
PD-(D/E)XK nuclease C terminal domain	102	wStv_operon1	1153	6.5e-40	126.2	0	1	2	3.9e-06	1.2e-05	16.1	0	6	102	286	378	282	378	0.92
PD-(D/E)XK nuclease C terminal domain	102	wStv_operon1	1153	6.5e-40	126.2	0	2	2	1.5e-34	4.9e-34	107.3	0	1	102	619	739	619	739	0.99
PD-(D/E)XK nuclease C terminal domain	102	Diachasma_alloeum_operon3	1163	5.4e-45	142.5	0	1	2	2.5e-06	7.9e-06	16.7	0	5	102	282	375	279	375	0.91
PD-(D/E)XK nuclease C terminal domain	102	Diachasma_alloeum_operon3	1163	5.4e-45	142.5	0	2	2	2e-39	6.2e-39	123	0	1	102	606	729	606	729	1
PD-(D/E)XK nuclease C terminal domain	102	wVitA_operon2	1523	6.2e-42	132.7	0	1	2	9.2e-06	2.5e-05	15.1	0	7	102	281	372	276	372	0.85
PD-(D/E)XK nuclease C terminal domain	102	wVitA_operon2	1523	6.2e-42	132.7	0	2	2	2.4e-36	6.4e-36	113.4	0	1	102	605	728	605	728	0.99
PD-(D/E)XK nuclease C terminal domain	102	Diplolepis_spinosa_1_operon2	1166	5.8e-38	119.9	0.5	1	1	5.5e-34	2.1e-33	105.3	0	1	102	613	732	613	732	0.99
PD-(D/E)XK nuclease C terminal domain	102	Ceratina_calcarata_1_operon1	755	1.4e-58	186.2	0	1	2	2.3e-24	1.4e-23	73.7	0	2	102	233	334	232	334	0.97
PD-(D/E)XK nuclease C terminal domain	102	Ceratina_calcarata_1_operon1	755	1.4e-58	186.2	0	2	2	1.6e-35	1e-34	109.5	0	2	102	617	716	616	716	0.98
PD-(D/E)XK nuclease C terminal domain	102	wSuz_operon1	755	2.3e-57	182.2	0	1	2	3.9e-23	2.4e-22	69.8	0	2	102	233	334	232	334	0.96
PD-(D/E)XK nuclease C terminal domain	102	wSuz_operon1	755	2.3e-57	182.2	0	2	2	1.6e-35	1e-34	109.5	0	2	102	617	716	616	716	0.98
PD-(D/E)XK nuclease C terminal domain	102	wSpc_operon2	755	2.3e-57	182.2	0	1	2	3.9e-23	2.4e-22	69.8	0	2	102	233	334	232	334	0.96
PD-(D/E)XK nuclease C terminal domain	102	wSpc_operon2	755	2.3e-57	182.2	0	2	2	1.6e-35	1e-34	109.5	0	2	102	617	716	616	716	0.98
PD-(D/E)XK nuclease C terminal domain	102	wRi_operon2	755	1.8e-56	179.4	0	1	2	3.9e-23	2.4e-22	69.8	0	2	102	233	334	232	334	0.96
PD-(D/E)XK nuclease C terminal domain	102	wRi_operon2	755	1.8e-56	179.4	0	2	2	1.2e-34	7.7e-34	106.7	0	2	102	617	716	616	716	0.98
PD-(D/E)XK nuclease C terminal domain	102	wAna_operon1	754	1.7e-56	179.4	0	1	2	3.8e-23	2.4e-22	69.8	0	2	102	232	333	231	333	0.96
PD-(D/E)XK nuclease C terminal domain	102	wAna_operon1	754	1.7e-56	179.4	0	2	2	1.2e-34	7.6e-34	106.7	0	2	102	616	715	615	715	0.98
PD-(D/E)XK nuclease C terminal domain	102	Gerris_buenoi_1_operon1	745	8.4e-55	174	0	1	2	5.8e-23	3.6e-22	69.2	0	2	102	233	334	232	334	0.97
PD-(D/E)XK nuclease C terminal domain	102	Gerris_buenoi_1_operon1	745	8.4e-55	174	0	2	2	4.3e-33	2.7e-32	101.7	0	2	102	607	706	606	706	0.97
PD-(D/E)XK nuclease C terminal domain	102	Acromyrmex_echinatior_operon2	739	2.1e-60	192	0	1	2	9.1e-27	5.8e-26	81.4	0	2	102	240	341	239	341	0.97
PD-(D/E)XK nuclease C terminal domain	102	Acromyrmex_echinatior_operon2	739	2.1e-60	192	0	2	2	6.7e-35	4.3e-34	107.5	0	2	102	607	705	606	705	0.97
PD-(D/E)XK nuclease C terminal domain	102	wBic_operon1	716	3.8e-59	187.9	0	1	2	5.4e-27	3.4e-26	82.1	0	2	102	235	333	234	333	0.98
PD-(D/E)XK nuclease C terminal domain	102	wBic_operon1	716	3.8e-59	187.9	0	2	2	1.2e-33	7.6e-33	103.5	0	2	102	584	682	583	682	0.98
PD-(D/E)XK nuclease C terminal domain	102	Diploeciton_nevermanni_operon3	697	3.8e-63	200.8	0	1	2	3.6e-28	2.3e-27	85.9	0	1	102	228	327	228	327	0.99
PD-(D/E)XK nuclease C terminal domain	102	Diploeciton_nevermanni_operon3	697	3.8e-63	200.8	0	2	2	1.6e-36	1e-35	112.7	0	1	102	570	669	570	669	0.97
PD-(D/E)XK nuclease C terminal domain	102	wNleu_operon3	698	8.4e-63	199.7	0	1	2	1.3e-28	8.4e-28	87.3	0	1	102	229	328	229	328	0.99
PD-(D/E)XK nuclease C terminal domain	102	wNleu_operon3	698	8.4e-63	199.7	0	2	2	9.8e-36	6.2e-35	110.2	0	1	102	571	670	571	670	0.97
PD-(D/E)XK nuclease C terminal domain	102	wNfla_operon5	698	8.4e-63	199.7	0	1	2	1.3e-28	8.4e-28	87.3	0	1	102	229	328	229	328	0.99
PD-(D/E)XK nuclease C terminal domain	102	wNfla_operon5	698	8.4e-63	199.7	0	2	2	9.8e-36	6.2e-35	110.2	0	1	102	571	670	571	670	0.97
PD-(D/E)XK nuclease C terminal domain	102	wNleu_operon2	699	1e-58	186.6	0	1	2	4.2e-25	2.7e-24	76.1	0	2	101	220	314	219	315	0.97
PD-(D/E)XK nuclease C terminal domain	102	wNleu_operon2	699	1e-58	186.6	0	2	2	4.8e-35	3e-34	108	0	1	102	577	676	577	676	0.98
PD-(D/E)XK nuclease C terminal domain	102	wNfla_operon2	699	1e-58	186.6	0	1	2	4.2e-25	2.7e-24	76.1	0	2	101	220	314	219	315	0.97
PD-(D/E)XK nuclease C terminal domain	102	wNfla_operon2	699	1e-58	186.6	0	2	2	4.8e-35	3e-34	108	0	1	102	577	676	577	676	0.98
PD-(D/E)XK nuclease C terminal domain	102	wNpa_operon2	699	1e-58	186.6	0	1	2	4.2e-25	2.7e-24	76.1	0	2	101	220	314	219	315	0.97
PD-(D/E)XK nuclease C terminal domain	102	wNpa_operon2	699	1e-58	186.6	0	2	2	4.8e-35	3e-34	108	0	1	102	577	676	577	676	0.98
PD-(D/E)XK nuclease C terminal domain	102	wNfe_operon1	699	1e-58	186.6	0	1	2	4.2e-25	2.7e-24	76.1	0	2	101	220	314	219	315	0.97
PD-(D/E)XK nuclease C terminal domain	102	wNfe_operon1	699	1e-58	186.6	0	2	2	4.8e-35	3e-34	108	0	1	102	577	676	577	676	0.98
PD-(D/E)XK nuclease C terminal domain	102	wOrie_operon1	684	1.3e-54	173.4	0	1	2	4.7e-22	3e-21	66.3	0	2	85	220	298	219	308	0.89
PD-(D/E)XK nuclease C terminal domain	102	wOrie_operon1	684	1.3e-54	173.4	0	2	2	6.3e-34	4e-33	104.4	0	1	102	562	661	562	661	0.99
PD-(D/E)XK nuclease C terminal domain	102	wNeo_operon1	684	1.3e-54	173.4	0	1	2	4.7e-22	3e-21	66.3	0	2	85	220	298	219	308	0.89
PD-(D/E)XK nuclease C terminal domain	102	wNeo_operon1	684	1.3e-54	173.4	0	2	2	6.3e-34	4e-33	104.4	0	1	102	562	661	562	661	0.99
PD-(D/E)XK nuclease C terminal domain	102	Gerris_buenoi_1_operon2	697	1.4e-59	189.3	0	1	2	2.5e-25	1.6e-24	76.8	0	2	101	219	313	218	314	0.97
PD-(D/E)XK nuclease C terminal domain	102	Gerris_buenoi_1_operon2	697	1.4e-59	189.3	0	2	2	1e-35	6.6e-35	110.1	0	1	102	575	674	575	674	0.98
PD-(D/E)XK nuclease C terminal domain	102	Diplolepis_spinosa_1_operon1	697	4.3e-60	191	0	1	2	2.5e-25	1.6e-24	76.8	0	2	101	219	313	218	314	0.97
PD-(D/E)XK nuclease C terminal domain	102	Diplolepis_spinosa_1_operon1	697	4.3e-60	191	0	2	2	3.2e-36	2e-35	111.8	0	1	102	575	674	575	674	0.98
PD-(D/E)XK nuclease C terminal domain	102	wDi_isolated	697	9.4e-60	189.9	0	1	2	1.2e-24	7.8e-24	74.5	0	2	101	219	312	218	313	0.97
PD-(D/E)XK nuclease C terminal domain	102	wDi_isolated	697	9.4e-60	189.9	0	2	2	3.2e-36	2e-35	111.8	0	1	102	575	674	575	674	0.98
PD-(D/E)XK nuclease C terminal domain	102	wVitA_operon1	697	5.2e-60	190.7	0	1	2	3.1e-25	1.9e-24	76.5	0	2	101	219	313	218	314	0.97
PD-(D/E)XK nuclease C terminal domain	102	wVitA_operon1	697	5.2e-60	190.7	0	2	2	3.2e-36	2e-35	111.8	0	1	102	575	674	575	674	0.98
PD-(D/E)XK nuclease C terminal domain	102	wNo_operon1	697	2.2e-59	188.7	0	1	2	6.6e-25	4.2e-24	75.4	0	2	101	219	313	218	314	0.97
PD-(D/E)XK nuclease C terminal domain	102	wNo_operon1	697	2.2e-59	188.7	0	2	2	6.3e-36	4e-35	110.8	0	1	102	575	674	575	674	0.98
PD-(D/E)XK nuclease C terminal domain	102	wAlbB_operon2	697	5.2e-60	190.7	0	1	2	3.1e-25	1.9e-24	76.5	0	2	101	219	313	218	314	0.97
PD-(D/E)XK nuclease C terminal domain	102	wAlbB_operon2	697	5.2e-60	190.7	0	2	2	3.2e-36	2e-35	111.8	0	1	102	575	674	575	674	0.98
PD-(D/E)XK nuclease C terminal domain	102	Biorhiza_pallida_1_operon1	697	5.2e-60	190.7	0	1	2	3.1e-25	1.9e-24	76.5	0	2	101	219	313	218	314	0.97
PD-(D/E)XK nuclease C terminal domain	102	Biorhiza_pallida_1_operon1	697	5.2e-60	190.7	0	2	2	3.2e-36	2e-35	111.8	0	1	102	575	674	575	674	0.98
PD-(D/E)XK nuclease C terminal domain	102	Maconellicoccus_hirsutus_operon1	697	6.9e-59	187.1	0	1	2	3.1e-25	1.9e-24	76.5	0	2	101	219	313	218	314	0.97
PD-(D/E)XK nuclease C terminal domain	102	Maconellicoccus_hirsutus_operon1	697	6.9e-59	187.1	0	2	2	4.2e-35	2.7e-34	108.2	0	1	102	575	674	575	674	0.98
PD-(D/E)XK nuclease C terminal domain	102	Diploeciton_nevermanni_operon1	697	5.1e-60	190.8	0	1	2	3e-25	1.9e-24	76.5	0	2	101	219	313	218	314	0.97
PD-(D/E)XK nuclease C terminal domain	102	Diploeciton_nevermanni_operon1	697	5.1e-60	190.8	0	2	2	3.2e-36	2e-35	111.8	0	1	102	575	674	575	674	0.98
PD-(D/E)XK nuclease C terminal domain	102	Pararge_aegeria_operon2	697	5.2e-60	190.7	0	1	2	3.1e-25	1.9e-24	76.5	0	2	101	219	313	218	314	0.97
PD-(D/E)XK nuclease C terminal domain	102	Pararge_aegeria_operon2	697	5.2e-60	190.7	0	2	2	3.2e-36	2e-35	111.8	0	1	102	575	674	575	674	0.98
PD-(D/E)XK nuclease C terminal domain	102	Anopheles_gambiae_operon1	695	2.9e-56	178.7	0	1	2	3.9e-24	2.5e-23	72.9	0	2	101	219	313	218	314	0.97
PD-(D/E)XK nuclease C terminal domain	102	Anopheles_gambiae_operon1	695	2.9e-56	178.7	0	2	2	2.9e-33	1.8e-32	102.3	0	1	102	574	672	574	672	0.98
PD-(D/E)XK nuclease C terminal domain	102	wNleu_operon4	671	9.7e-61	193.1	6.1	1	2	2.8e-33	1.8e-32	102.3	0	2	102	223	324	222	324	0.98
PD-(D/E)XK nuclease C terminal domain	102	wNleu_operon4	671	9.7e-61	193.1	6.1	2	2	4.7e-30	3e-29	92	0.2	1	89	579	667	579	670	0.96
PD-(D/E)XK nuclease C terminal domain	102	wPipMol_operon1	733	1.3e-68	218.4	2.2	1	2	3.3e-33	2.1e-32	102.1	0	2	102	223	324	222	324	0.98
PD-(D/E)XK nuclease C terminal domain	102	wPipMol_operon1	733	1.3e-68	218.4	2.2	2	2	6.7e-37	4.3e-36	113.9	0.3	1	102	579	680	579	680	0.98
PD-(D/E)XK nuclease C terminal domain	102	wPipJHB_operon3	733	1.3e-68	218.4	2.2	1	2	3.3e-33	2.1e-32	102.1	0	2	102	223	324	222	324	0.98
PD-(D/E)XK nuclease C terminal domain	102	wPipJHB_operon3	733	1.3e-68	218.4	2.2	2	2	6.7e-37	4.3e-36	113.9	0.3	1	102	579	680	579	680	0.98
PD-(D/E)XK nuclease C terminal domain	102	wPipPel_operon2	733	1.3e-68	218.4	2.2	1	2	3.3e-33	2.1e-32	102.1	0	2	102	223	324	222	324	0.98
PD-(D/E)XK nuclease C terminal domain	102	wPipPel_operon2	733	1.3e-68	218.4	2.2	2	2	6.7e-37	4.3e-36	113.9	0.3	1	102	579	680	579	680	0.98
PD-(D/E)XK nuclease C terminal domain	102	Operophtera_brumata_operon1	733	1.4e-68	218.2	2.2	1	2	3.3e-33	2.1e-32	102.1	0	2	102	223	324	222	324	0.98
PD-(D/E)XK nuclease C terminal domain	102	Operophtera_brumata_operon1	733	1.4e-68	218.2	2.2	2	2	7.7e-37	4.9e-36	113.7	0.3	1	102	579	680	579	680	0.98
PD-(D/E)XK nuclease C terminal domain	102	Polygonia_c-album_operon1	733	1.4e-68	218.2	2.2	1	2	3.3e-33	2.1e-32	102.1	0	2	102	223	324	222	324	0.98
PD-(D/E)XK nuclease C terminal domain	102	Polygonia_c-album_operon1	733	1.4e-68	218.2	2.2	2	2	7.7e-37	4.9e-36	113.7	0.3	1	102	579	680	579	680	0.98
PD-(D/E)XK nuclease C terminal domain	102	wAus_operon1	733	1.4e-68	218.2	2.2	1	2	3.3e-33	2.1e-32	102.1	0	2	102	223	324	222	324	0.98
PD-(D/E)XK nuclease C terminal domain	102	wAus_operon1	733	1.4e-68	218.2	2.2	2	2	7.7e-37	4.9e-36	113.7	0.3	1	102	579	680	579	680	0.98
PD-(D/E)XK nuclease C terminal domain	102	Drosophila_yakuba_1_operon2	733	1.3e-68	218.3	2.2	1	2	3.3e-33	2.1e-32	102.1	0	2	102	223	324	222	324	0.98
PD-(D/E)XK nuclease C terminal domain	102	Drosophila_yakuba_1_operon2	733	1.3e-68	218.3	2.2	2	2	6.7e-37	4.3e-36	113.9	0.3	1	102	579	680	579	680	0.98
PD-(D/E)XK nuclease C terminal domain	102	Diploeciton_nevermanni_operon4	733	2.2e-68	217.6	2.1	1	2	2.7e-33	1.7e-32	102.4	0	2	102	223	324	222	324	0.98
PD-(D/E)XK nuclease C terminal domain	102	Diploeciton_nevermanni_operon4	733	2.2e-68	217.6	2.1	2	2	1.2e-36	7.5e-36	113.1	0.3	1	102	579	680	579	680	0.98
PD-(D/E)XK nuclease C terminal domain	102	wAlbB_operon1	733	1.6e-68	218.1	2.3	1	2	3.3e-33	2.1e-32	102.1	0	2	102	223	324	222	324	0.98
PD-(D/E)XK nuclease C terminal domain	102	wAlbB_operon1	733	1.6e-68	218.1	2.3	2	2	6.7e-37	4.3e-36	113.9	0.3	1	102	579	680	579	680	0.98
PD-(D/E)XK nuclease C terminal domain	102	wBol1_operon2	733	1.1e-68	218.5	2.2	1	2	3.3e-33	2.1e-32	102.1	0	2	102	223	324	222	324	0.98
PD-(D/E)XK nuclease C terminal domain	102	wBol1_operon2	733	1.1e-68	218.5	2.2	2	2	6.7e-37	4.3e-36	113.9	0.3	1	102	579	680	579	680	0.98
PD-(D/E)XK nuclease C terminal domain	102	wNfe_operon3	671	1.1e-60	192.9	6.2	1	2	2.9e-33	1.9e-32	102.2	0	2	102	223	324	222	324	0.98
PD-(D/E)XK nuclease C terminal domain	102	wNfe_operon3	671	1.1e-60	192.9	6.2	2	2	4.7e-30	3e-29	92	0.2	1	89	579	667	579	670	0.96
PD-(D/E)XK nuclease C terminal domain	102	wOrie_operon2	749	2.2e-64	204.7	4	1	2	1.6e-31	1e-30	96.7	0	2	101	224	324	223	325	0.98
PD-(D/E)XK nuclease C terminal domain	102	wOrie_operon2	749	2.2e-64	204.7	4	2	2	3e-35	1.9e-34	108.6	0.1	1	102	595	696	595	696	0.97
PD-(D/E)XK nuclease C terminal domain	102	wNeo_isolated2	749	1.9e-64	205	3.9	1	2	1.4e-31	9.1e-31	96.8	0	2	101	224	324	223	325	0.98
PD-(D/E)XK nuclease C terminal domain	102	wNeo_isolated2	749	1.9e-64	205	3.9	2	2	3e-35	1.9e-34	108.6	0.1	1	102	595	696	595	696	0.97
PD-(D/E)XK nuclease C terminal domain	102	wOrie_isolated	736	2.9e-63	201.2	8.8	1	2	1.6e-32	9.8e-32	99.9	0	2	101	224	324	223	325	0.98
PD-(D/E)XK nuclease C terminal domain	102	wOrie_isolated	736	2.9e-63	201.2	8.8	2	2	3.4e-34	2.2e-33	105.2	0.3	1	102	576	675	576	675	0.98
PD-(D/E)XK nuclease C terminal domain	102	wNeo_isolated	736	2.8e-63	201.2	8.8	1	2	1.6e-32	9.8e-32	99.9	0	2	101	224	324	223	325	0.98
PD-(D/E)XK nuclease C terminal domain	102	wNeo_isolated	736	2.8e-63	201.2	8.8	2	2	3.4e-34	2.2e-33	105.2	0.3	1	102	576	675	576	675	0.98
PD-(D/E)XK nuclease C terminal domain	102	wBor_operon2	1002	3.7e-24	75.6	1.6	1	2	1.5e-13	9.3e-13	39	0	2	75	185	255	184	278	0.82
PD-(D/E)XK nuclease C terminal domain	102	wBor_operon2	1002	3.7e-24	75.6	1.6	2	2	9.1e-12	5.8e-11	33.2	0.2	1	89	513	589	513	592	0.86
PD-(D/E)XK nuclease C terminal domain	102	Acromyrmex_echinatior_operon1	791	5.1e-52	165.1	2.3	1	2	4.6e-25	2.9e-24	75.9	0	2	102	221	318	220	318	0.98
PD-(D/E)XK nuclease C terminal domain	102	Acromyrmex_echinatior_operon1	791	5.1e-52	165.1	2.3	2	2	9.6e-29	6.1e-28	87.7	0.2	1	102	618	734	618	734	0.9
PD-(D/E)XK nuclease C terminal domain	102	Rickettsia_felis_LSU_Lb_plasmid_pLbaR_operon1	3242	6.6e-42	132.6	0	1	2	4.9e-21	7.8e-21	64.9	0	2	102	465	569	464	569	0.97
PD-(D/E)XK nuclease C terminal domain	102	Rickettsia_felis_LSU_Lb_plasmid_pLbaR_operon1	3242	6.6e-42	132.6	0	2	2	9.2e-21	1.5e-20	64.1	0	1	97	838	946	838	950	0.93
PD-(D/E)XK nuclease C terminal domain	102	Diploeciton_nevermanni_operon5	972	1.6e-54	173.1	0.1	1	2	2.2e-30	1e-29	93.4	0	2	102	343	444	342	444	0.96
PD-(D/E)XK nuclease C terminal domain	102	Diploeciton_nevermanni_operon5	972	1.6e-54	173.1	0.1	2	2	3.2e-25	1.5e-24	76.8	0.1	1	102	701	816	701	816	0.96
PD-(D/E)XK nuclease C terminal domain	102	wStri_operon1	1910	1.1e-52	167.1	0.1	1	2	1.7e-28	4.5e-28	88.2	0	2	102	351	452	350	452	0.96
PD-(D/E)XK nuclease C terminal domain	102	wStri_operon1	1910	1.1e-52	167.1	0.1	2	2	1e-24	2.7e-24	76	0.1	1	102	711	826	711	826	0.97
PD-(D/E)XK nuclease C terminal domain	102	wDacB_operon2	3708	2.9e-53	169.1	0.2	1	2	7.9e-29	1.5e-28	89.7	0	2	102	340	441	339	441	0.96
PD-(D/E)XK nuclease C terminal domain	102	wDacB_operon2	3708	2.9e-53	169.1	0.2	2	2	2.7e-24	5.1e-24	75.1	0.2	1	102	700	815	700	815	0.95
PD-(D/E)XK nuclease C terminal domain	102	wStri_operon2	3942	8.6e-57	180.4	0.2	1	2	1.2e-32	3.2e-32	101.5	0	2	102	267	383	266	383	0.99
PD-(D/E)XK nuclease C terminal domain	102	wStri_operon2	3942	8.6e-57	180.4	0.2	2	2	1.4e-24	3.7e-24	75.6	0.1	2	102	664	778	663	778	0.96
PD-(D/E)XK nuclease C terminal domain	102	wTri-2_operon1	2834	8.9e-59	186.8	0	1	2	1.2e-30	3.3e-30	95	0	2	102	491	592	490	592	0.98
PD-(D/E)XK nuclease C terminal domain	102	wTri-2_operon1	2834	8.9e-59	186.8	0	2	2	1.2e-28	3.1e-28	88.7	0.1	2	102	863	977	862	977	0.96
PD-(D/E)XK nuclease C terminal domain	102	Diachasma_alloeum_operon1	2834	2.9e-58	185.1	0	1	2	3.7e-30	1.2e-29	93.3	0	2	102	502	603	501	603	0.98
PD-(D/E)XK nuclease C terminal domain	102	Diachasma_alloeum_operon1	2834	2.9e-58	185.1	0	2	2	8e-29	2.5e-28	89	0.1	2	102	876	990	875	990	0.96
PD-(D/E)XK nuclease C terminal domain	102	Rickettsia_gravesii_BWI-1_operon1	2464	3.6e-34	107.8	6	1	2	6.2e-16	2e-15	47.6	0	1	102	246	342	246	342	0.79
PD-(D/E)XK nuclease C terminal domain	102	Rickettsia_gravesii_BWI-1_operon1	2464	3.6e-34	107.8	6	2	2	5.6e-20	1.8e-19	60.6	0.7	1	102	631	729	631	729	0.85
PD-(D/E)XK nuclease C terminal domain	102	Rickettsia_amblyommatis_Darkwater_operon1	1622	2.9e-28	88.8	0	1	2	5e-16	3.1e-15	46.9	0	1	102	268	371	268	371	0.89
PD-(D/E)XK nuclease C terminal domain	102	Rickettsia_amblyommatis_Darkwater_operon1	1622	2.9e-28	88.8	0	2	2	1.9e-13	1.2e-12	38.7	0	1	102	616	704	616	704	0.92
Peptidase (Peptidase C58 ; Yersinia/Haemophilus virulence surface antigen)	43	Anopheles_gambiae_operon2	1524	6.2e-32	99.6	4.1	1	1	2.3e-32	6.2e-32	99.6	4.1	1	43	1250	1292	1250	1292	0.99
Peptidase (Peptidase C58 ; Yersinia/Haemophilus virulence surface antigen)	43	wBai_operon2	1477	3.3e-32	100.5	7.9	1	1	1.6e-32	4.9e-32	99.9	5.9	1	43	1210	1252	1210	1252	0.99
Peptidase (Peptidase C58 ; Yersinia/Haemophilus virulence surface antigen)	43	wVitA_operon2	1523	1.5e-31	98.4	6	1	1	5.6e-32	1.5e-31	98.4	6	1	43	1249	1291	1249	1291	0.99
Pore-forming toxin	201	Rickettsia_felis_LSU_Lb_plasmid_pLbaR_operon1	3242	5.4e-101	326.8	9.3	1	1	5.4e-100	8.5e-100	322.9	11.5	5	201	1349	1546	1346	1546	0.99
Pore-forming toxin	201	wStri_operon1	1910	1.2e-100	325.7	11.5	1	1	7.7e-101	2.1e-100	324.9	11.5	1	201	1199	1392	1199	1392	0.99
Pore-forming toxin	201	wDacB_operon2	3708	3.2e-101	327.5	12.7	1	1	4.2e-101	7.9e-101	326.3	12.7	2	201	1178	1371	1177	1371	0.99
Pore-forming toxin	201	Rickettsia_gravesii_BWI-1_operon1	2464	2.1e-55	178	7.7	1	1	1.5e-55	4.8e-55	176.8	7.7	1	201	1093	1260	1093	1260	0.99
RTX toxin C-terminal domain	52	Rickettsia_felis_LSU_Lb_plasmid_pLbaR_operon1	3242	2.9e-39	123.2	0.8	1	1	1.4e-38	2.1e-38	120.5	0.8	1	52	2329	2380	2329	2380	0.99
RTX toxin C-terminal domain	52	wDacB_operon2	3708	1.4e-37	117.8	5.8	1	1	4.4e-37	8.4e-37	115.4	0.6	2	52	2160	2210	2159	2210	0.98
Salivary gland toxin domain (Tox-SGS)	106	Rickettsia_felis_LSU_Lb_plasmid_pLbaR_operon1	3242	3.9e-77	246	1.2	1	1	8.4e-77	1.3e-76	244.2	1.2	1	106	2815	2920	2815	2920	1
TPR repeats	355	wBor_operon2	1002	4.9e-252	825	35	1	2	3.9e-20	2.5e-19	59.6	0.2	1	73	566	629	566	637	0.95
TPR repeats	355	wBor_operon2	1002	4.9e-252	825	35	2	2	1.2e-235	7.3e-235	768.5	29.6	1	355	645	999	645	999	1
Ubiquitin-like protease	83	wSuz_operon3	1174	1e-46	147.4	3.4	1	1	3.2e-47	1e-46	147.4	3.4	1	83	950	1034	950	1034	0.99
Ubiquitin-like protease	83	wSpc_operon1	1173	1e-46	147.4	3.4	1	1	3.2e-47	1e-46	147.4	3.4	1	83	950	1034	950	1034	0.99
Ubiquitin-like protease	83	wInc_Cu_operon1	1173	1e-46	147.4	3.4	1	1	3.2e-47	1e-46	147.4	3.4	1	83	949	1033	949	1033	0.99
Ubiquitin-like protease	83	wRi_operon1	1173	1e-46	147.4	3.4	1	1	3.2e-47	1e-46	147.4	3.4	1	83	949	1033	949	1033	0.99
Ubiquitin-like protease	83	wRi_operon3	1173	1e-46	147.4	3.4	1	1	3.2e-47	1e-46	147.4	3.4	1	83	949	1033	949	1033	0.99
Ubiquitin-like protease	83	wMelPop_operon1	1174	1e-46	147.4	3.4	1	1	3.2e-47	1e-46	147.4	3.4	1	83	950	1034	950	1034	0.99
Ubiquitin-like protease	83	wRec_operon1	1174	1e-46	147.4	3.4	1	1	3.2e-47	1e-46	147.4	3.4	1	83	950	1034	950	1034	0.99
Ubiquitin-like protease	83	wMel_operon1	1174	1e-46	147.4	3.4	1	1	3.2e-47	1e-46	147.4	3.4	1	83	950	1034	950	1034	0.99
Ubiquitin-like protease	83	Drosophila_yakuba_1_operon1	1170	3.4e-46	145.8	3.5	1	1	1.1e-46	3.4e-46	145.8	3.5	1	83	946	1030	946	1030	0.99
Ubiquitin-like protease	83	Diachasma_alloeum_operon2	1173	1e-46	147.4	3.4	1	1	3.2e-47	1e-46	147.4	3.4	1	83	949	1033	949	1033	0.99
Ubiquitin-like protease	83	wHa_operon1	1170	1e-46	147.4	3.4	1	1	3.2e-47	1e-46	147.4	3.4	1	83	946	1030	946	1030	0.99
Ubiquitin-like protease	83	wSuz_operon2	1174	1e-46	147.4	3.4	1	1	3.2e-47	1e-46	147.4	3.4	1	83	950	1034	950	1034	0.99
Ubiquitin-like protease	83	wStv_operon2	1198	3e-46	145.9	3	1	1	9.4e-47	3e-46	145.9	3	1	83	974	1058	974	1058	0.99
Ubiquitin-like protease	83	wTri-2_operon2	1174	1e-46	147.4	3.4	1	1	3.2e-47	1e-46	147.4	3.4	1	83	950	1034	950	1034	0.99
Ubiquitin-like protease	83	wBor_operon1	1173	1e-46	147.4	3.4	1	1	3.2e-47	1e-46	147.4	3.4	1	83	949	1033	949	1033	0.99
Ubiquitin-like protease	83	wAra_operon1	1174	1e-46	147.4	3.4	1	1	3.2e-47	1e-46	147.4	3.4	1	83	950	1034	950	1034	0.99
Ubiquitin-like protease	83	wBic_operon2	1371	1.7e-37	117.8	4.5	1	1	4.6e-38	1.7e-37	117.8	4.5	1	83	886	975	886	975	0.95
Ubiquitin-like protease	83	wBai_operon1	1131	3.6e-40	126.4	5.4	1	1	9.6e-41	3.6e-40	126.4	5.4	1	83	923	1005	923	1005	0.99
Ubiquitin-like protease	83	wPipPel_operon1	1175	3.9e-45	142.4	5.2	1	1	1.2e-45	3.9e-45	142.4	5.2	1	83	949	1033	949	1033	0.99
Ubiquitin-like protease	83	wDacB_operon4	1175	2.8e-45	142.8	5.2	1	1	8.8e-46	2.8e-45	142.8	5.2	1	83	950	1034	950	1034	0.99
Ubiquitin-like protease	83	wBol1_operon1	1175	2.8e-45	142.8	5.2	1	1	8.8e-46	2.8e-45	142.8	5.2	1	83	950	1034	950	1034	0.99
Ubiquitin-like protease	83	Pararge_aegeria_operon1	1175	2.8e-45	142.8	5.2	1	1	8.8e-46	2.8e-45	142.8	5.2	1	83	950	1034	950	1034	0.99
Ubiquitin-like protease	83	wNleu_operon1	523	3e-41	129.9	7.5	1	1	4.6e-42	4.3e-41	129.4	5.4	1	83	311	393	311	393	0.98
Ubiquitin-like protease	83	wNfla_operon1	523	3e-41	129.9	7.5	1	1	4.6e-42	4.3e-41	129.4	5.4	1	83	311	393	311	393	0.98
Ubiquitin-like protease	83	wNfe_operon2	523	3e-41	129.9	7.5	1	1	4.6e-42	4.3e-41	129.4	5.4	1	83	311	393	311	393	0.98
Ubiquitin-like protease	83	wNpa_operon1	523	2.5e-41	130.1	7.6	1	1	4.6e-42	4.3e-41	129.4	5.4	1	83	311	393	311	393	0.98
Ubiquitin-like protease	83	wOrie_operon3	1141	4.8e-41	129.3	5.1	1	1	1.5e-41	4.8e-41	129.3	5.1	1	83	929	1011	929	1011	0.98
Ubiquitin-like protease	83	wNeo_operon2	1141	4.8e-41	129.3	5.1	1	1	1.5e-41	4.8e-41	129.3	5.1	1	83	929	1011	929	1011	0.98
Ubiquitin-like protease	83	Anopheles_gambiae_operon2	1524	3.5e-36	113.7	1.6	1	1	1.3e-36	3.5e-36	113.7	1.6	6	83	936	1017	932	1017	0.96
Ubiquitin-like protease	83	wAra_operon2	1133	1.3e-40	127.8	5.2	1	1	4.2e-41	1.3e-40	127.8	5.2	2	83	922	1003	921	1003	0.98
Ubiquitin-like protease	83	Biorhiza_pallida_1_operon2	1144	1.9e-39	124.2	5.6	1	1	5.8e-40	1.9e-39	124.2	5.6	1	83	932	1014	932	1014	0.98
Ubiquitin-like protease	83	wNik_operon2	1165	3.5e-41	129.7	5.1	1	1	1.1e-41	3.5e-41	129.7	5.1	1	83	949	1031	949	1031	0.98
Ubiquitin-like protease	83	proWOwSol_operon1	1148	1.4e-39	124.5	6.3	1	1	4.5e-40	1.4e-39	124.5	6.3	2	83	937	1018	936	1018	0.98
Ubiquitin-like protease	83	wHa_operon2	1148	1.3e-40	127.8	5.2	1	1	4.2e-41	1.3e-40	127.8	5.2	2	83	937	1018	936	1018	0.98
Ubiquitin-like protease	83	wBai_operon2	1477	3.9e-38	119.9	2.5	1	1	1.2e-38	3.9e-38	119.9	2.5	1	83	891	980	891	980	0.98
Ubiquitin-like protease	83	Pediaspis_aceris_2_operon1	1149	1.3e-40	127.8	5.7	1	1	4.3e-41	1.3e-40	127.8	5.7	1	83	937	1019	937	1019	0.98
Ubiquitin-like protease	83	wStv_operon1	1153	1.8e-40	127.4	3.6	1	1	5.6e-41	1.8e-40	127.4	3.6	1	83	941	1023	941	1023	0.99
Ubiquitin-like protease	83	Diachasma_alloeum_operon3	1163	1e-46	147.4	3.4	1	1	3.2e-47	1e-46	147.4	3.4	1	83	938	1022	938	1022	0.99
Ubiquitin-like protease	83	wVitA_operon2	1523	6.4e-40	125.6	2.5	1	1	2.4e-40	6.4e-40	125.6	2.5	2	83	949	1027	948	1027	0.98
Ubiquitin-like protease	83	Diplolepis_spinosa_1_operon2	1166	1.2e-33	105.6	3.7	1	1	3.1e-34	1.2e-33	105.6	3.7	6	83	876	958	871	958	0.92
Ubiquitin-like protease	83	Rickettsia_felis_LSU_Lb_plasmid_pLbaR_operon1	3242	1.1e-39	124.9	3.9	1	1	6.7e-40	1.1e-39	124.9	3.9	4	83	1084	1163	1081	1163	0.98
Ubiquitin-like protease	83	Diploeciton_nevermanni_operon5	972	5.6e-13	39.3	0.3	1	1	5.3e-13	2.5e-12	37.2	0.3	1	28	934	961	934	964	0.96
Ubiquitin-like protease	83	wStri_operon1	1910	1.3e-41	131.1	3.2	1	1	2.5e-41	6.7e-41	128.8	3.2	1	83	945	1024	945	1024	0.98
Ubiquitin-like protease	83	wDacB_operon2	3708	6.9e-41	128.7	3.5	1	1	3.7e-41	6.9e-41	128.7	3.5	1	83	923	1002	923	1002	0.98
Ubiquitin-like protease	83	Rickettsia_gravesii_BWI-1_operon1	2464	3.8e-34	107.1	4.4	1	1	1.2e-34	3.8e-34	107.1	4.4	3	81	837	912	835	914	0.94
